# Supplementary material for: NogoA-expressing astrocytes limit peripheral macrophage infiltration after ischemic brain injury in primates
Source: Nat Commun. 2021 Nov 25;12:6906. doi: 10.1038/s41467-021-27245-0 (PMC8617297; doi:10.1038/s41467-021-27245-0)
Supplement: Supplementary file 4 — Supplementary Data 1 [file 41467_2021_27245_MOESM4_ESM.xlsx]

## Sheet: EXTENDED DATA 1
	NogoA-expressing astrocytes limit peripheral macrophage infiltration after ischemic brain injury in primates
	Anthony G. Boghdadi, Joshua Spurrier*, Leon Teo*, Mingfeng Li, Mario Skarica, Benjamin Cao, William C. Kwan, Tobias D. Merson, Susan K. Nilsson, Nenad Sestan, Stephen M. Strittmatter, James A. Bourne.
	EXTENDED DATA 1
	Legend: Differentially expressed genes between injured and control astrocyte nuclei, between RTN4- and RTN4+ nuclei, GO analysis and HumanBase Functional Module Detection data.
	Tab1	Gene ontology (GO) enrichment analysis of top 30 upregulated differentially expressed genes (DEGs) via PANTHER
	Tab2	Differentially expressed genes (DEGs) identified between injured and control astrocyte nuclei
	Tab3	Top differentially expressed genes (DEGs) between RTN4- injured and control astrocyte nuclei
	Tab4	Gene ontology (GO) enrichment analysis of 187 genes unique to RTN4- astrocyte nuclei via PANTHER
	Tab5	Top differentially expressed genes (DEGs) between RTN4+ injured and control astrocyte nuclei
	Tab6	Gene ontology (GO) enrichment analysis of 178 genes unique to RTN4+ astrocyte nuclei via PANTHER
	Tab7	Characterization of the top 100 differentially expressed genes (DEGs) in RTN4- astrocyte nuclei using Functional Module Detection (HumanBase)
	Tab8	Characterization of the top 100 differentially expressed genes (DEGs) in RTN4+ astrocyte nuclei using Functional Module Detection (HumanBase)

## Sheet: GO of Top 30 Upregulated DEGs
Gene ontology (GO) enrichment analysis of top 30 upregulated differentially expressed genes (DEGs) via PANTHER
Term	Description	P-val	Hits/ List	Top Contributing Genes
GO:0060334	regulation of interferon-gamma-mediated signaling pathway	1.10E-03	4/ 26	NLRC5, STAT1, PARP9, PARP14
GO:0060337	type I interferon signaling pathway	1.99E-07	7/ 70	MX2, IFIT3, OAS2, MX1, IFIT1, STAT1, IFI6
GO:0050688	regulation of defense response to virus	3.56E-05	6/ 82	DXH58, DDX58, IFIT1, DDX60, STAT1, PARP9
GO:0060760	positive regulation of response to cytokine stimulus	2.03E-02	4/ 57	NLRC5, DDX58, PARP9, PARP14
GO:0002720	positive regulation of cytokine production involved in immune response	2.46E-02	4/ 60	CD81, DDX58, RTN4, B2M
GO:0051607	defense response to virus	8.78E-16	14/ 215	NLRC5, MX2, DHX58, IFIT3, OAS2, MX1, DDX58, IFIT1, DDX60, STAT1, PARP9, EIF1AK2, GBP1, IFI6
GO:0045071	negative regulation of viral genome replication	2.79E-02	4/ 62	OAS2, MX1, IFIT1, EIF2AK2
GO:0060333	interferon-gamma-mediated signaling pathway	4.91E-02	4/ 72	OAS2, STAT1, B2M, GBP1
GO:0016032	viral process	2.63E-02	9/ 820	CD81, DHX58, DDX58, IFIT1, STAT1, TAP1, PARP9, EIF2AK2, B2M

## Sheet: DEGs in ASTRO nuclei INJ v CON
Differentially expressed genes (DEGs) identified between injured and control astrocyte nuclei
#DEGs between injured and control astrocyte nuclei
#p_val_adj is the False Discovery Rate adjusted p-value
#avg_logFC is the average of the natural log of the fold change
#pct.1 and pct.2 are the percentages of nuclei expressing each genes from the compared populations (injured and control, respectively)
#topCandidate labels genes with significant differential expresion, based on >0.25 log-transformed fold change in either direction, if they were expressed in >10% nuclei in either group and had an FDR adj p-value <0.01
#uncharacterized genes, such as ENSCJAG… were filtered and removed from this list
#the top 30 DEGs were labelled in the volcano plot Fig. 1f
#the top 30 DEGs were selected for GO analysis Tab1
Gene symbol	avg_logFC	pct.1	pct.2	p_val_adj	topCandidate
B2M	2.83868	0.973	0.012	1.93e-284	Y
TFEC	2.06862	0.97	0.146	9.6e-256	Y
MX1	2.64119	0.825	0.012	5.53e-209	Y
DDX60	2.29347	0.843	0.089	5.62e-186	Y
IFI6	1.5486	0.738	0.029	2.71e-158	Y
STAT1	1.46855	0.714	0.045	1.81e-141	Y
PARP14	1.66873	0.685	0.039	7.52e-137	Y
SLC1A2	-0.918179	0.914	0.985	1.6e-123	Y
SAT1	1.34893	0.679	0.056	1.73e-123	Y
IFIT1	1.82068	0.608	0.01	2.26e-123	Y
DDX58	1.47514	0.738	0.128	2.81e-116	Y
HERC6	1.18166	0.725	0.106	1.26e-114	Y
CAJA-E	1.22873	0.573	0.017	6.04e-108	Y
WARS	1.97258	0.592	0.037	1.08e-107	Y
OAS2	1.51505	0.527	0	4.7e-103	Y
GBP1	1.4457	0.512	0	1.61e-98	Y
DDX5	0.883118	0.732	0.146	8.52e-97	Y
AQP4	1.00871	0.686	0.114	9.38e-95	Y
LIPA	1.12777	0.68	0.125	1.39e-94	Y
DHX58	1.18243	0.521	0.019	1.88e-93	Y
PARP9	0.946109	0.593	0.057	3.45e-92	Y
IFIT3	1.13184	0.517	0.015	1.11e-91	Y
CD81	0.886618	0.629	0.077	3.49e-91	Y
NLRC5	1.20697	0.517	0.019	1e-90	Y
COL11A1	0.987807	0.528	0.027	5.12e-90	Y
RTN4	0.910691	0.777	0.212	4.22e-87	Y
MX2	1.3672	0.467	0.002	1.6e-85	Y
TAP1	1.05309	0.458	0.005	2.75e-81	Y
EIF2AK2	0.874479	0.632	0.113	3.95e-79	Y
GFAP	0.790313	0.633	0.114	1.53e-76	Y
PPP3CA	0.77234	0.91	0.453	2.66e-71	Y
RASAL1	0.986756	0.517	0.067	4.11e-70	Y
RFWD2	-1.08387	0.818	0.806	1.99e-68	Y
GAP43	1.33107	0.439	0.034	4.09e-66	Y
CD74	0.941699	0.383	0.002	8.33e-65	Y
RASEF	0.957153	0.44	0.032	2.85e-64	Y
FAM192A	0.712572	0.675	0.187	1.65e-63	Y
CD63	0.821225	0.393	0.008	2.54e-63	Y
LAMC1	0.826018	0.54	0.098	7.67e-63	Y
HSPA5	0.826815	0.432	0.032	4.8e-62	Y
COL19A1	0.510657	0.632	0.15	3.66e-61	Y
IRF1	1.09492	0.381	0.01	1.71e-60	Y
FGFR1	0.71345	0.545	0.103	3.17e-60	Y
GJA1	0.626181	0.58	0.126	6.73e-59	Y
SFXN5	-0.636152	0.897	0.901	9.85e-59	Y
CLU	0.627368	0.892	0.411	7.92e-58	Y
FHAD1	0.674194	0.436	0.045	1.39e-57	Y
ACTN1	0.843163	0.442	0.057	1.81e-57	Y
CHL1	0.656688	0.68	0.205	8.84e-57	Y
ANXA1	0.779953	0.383	0.019	2.23e-56	Y
KYAT3	0.741623	0.548	0.12	3.18e-56	Y
ATP2B4	0.710163	0.533	0.106	4.38e-56	Y
CYP2J2	0.604573	0.567	0.128	1.17e-55	Y
VPS36	0.552054	0.572	0.13	1.89e-55	Y
RAD50	-0.628144	0	0.123	2.78e-55	Y
CNTNAP5	0.529315	0.532	0.103	1.83e-54	Y
CD44	1.35256	0.372	0.025	2.29e-53	Y
MSANTD4	0.53387	0.598	0.152	4.91e-53	Y
ZC3HAV1	0.745218	0.424	0.049	5.01e-53	Y
UNC5C	0.874286	0.731	0.316	8.26e-53	Y
GLIPR2	0.69187	0.427	0.051	1.45e-52	Y
OAS3	0.866502	0.336	0.005	2.49e-52	Y
TRIO	0.727986	0.788	0.357	9.64e-52	Y
SAMD4A	0.667735	0.672	0.219	1.02e-51	Y
ANXA2	0.901145	0.333	0.005	1.3e-51	Y
CD9	0.657403	0.387	0.032	1.74e-51	Y
ANKIB1	0.617007	0.602	0.17	3.93e-51	Y
VIM	0.766351	0.341	0.01	4.45e-51	Y
JARID2	-0.947481	0.667	0.727	9.07e-51	Y
KLF6	0.800364	0.331	0.008	7.29e-50	Y
CSDC2	-0.733175	0	0.109	8.95e-49	Y
NMI	0.590982	0.406	0.051	1.01e-48	Y
EML4	0.502821	0.55	0.133	2.25e-48	Y
C18orf63	0.477262	0.474	0.091	3.96e-47	Y
CALR	0.656417	0.334	0.017	6.47e-47	Y
PARP12	0.637241	0.367	0.034	9.92e-47	Y
MRPS6	0.46397	0.579	0.158	1.04e-46	Y
EPSTI1	0.886016	0.353	0.032	4.03e-46	Y
ANO10	0.678657	0.591	0.185	4.15e-46	Y
SRSF5	0.348406	0.73	0.249	5.67e-46	Y
ITGB1	0.736529	0.364	0.037	6.71e-46	Y
FEZ2	0.507044	0.425	0.067	7.54e-46	Y
CD47	0.537734	0.421	0.066	9.73e-46	Y
SORBS1	0.453495	0.978	0.832	1.44e-45	Y
IGFBP7	0.741967	0.443	0.082	1.73e-45	Y
PAM	0.499044	0.566	0.158	3e-45	Y
ALDH1L2	0.687783	0.332	0.02	5.7e-45	Y
SCARB2	0.470551	0.528	0.131	8.75e-45	Y
NAMPT	0.55145	0.364	0.039	1.39e-44	Y
DHX57	1.21039	0.482	0.126	1.42e-44	Y
SLC1A3	0.536842	0.961	0.769	2.39e-44	Y
RSRP1	0.398723	0.708	0.244	6.97e-44	Y
CABLES1	-1.06618	0.611	0.699	2.11e-43	Y
PSMF1	0.580592	0.435	0.082	4.73e-43	Y
IFIH1	0.73275	0.293	0.007	8.95e-43	Y
FRMD4A	-0.741607	0.809	0.803	1.02e-42	Y
ARHGAP29	0.604612	0.469	0.109	1.05e-42	Y
FBXO2	0.515742	0.488	0.113	1.17e-42	Y
C20orf194	0.628395	0.441	0.094	2.07e-42	Y
CASP4	0.720366	0.313	0.017	2.63e-42	Y
DYNC1I2	0.396622	0.485	0.111	2.67e-42	Y
SEMA6D	0.499294	0.607	0.2	3.31e-42	Y
GPBP1	0.42213	0.614	0.192	9.55e-42	Y
RAB3GAP2	0.354849	0.685	0.234	1.01e-41	Y
KLHL22	-0.513353	0	0.094	1.71e-41	N
PFKP	0.413637	0.645	0.214	2.64e-41	Y
SRGAP1	0.501934	0.6	0.192	5.01e-41	Y
MOV10	0.565542	0.347	0.039	8.86e-41	Y
JAK2	0.746657	0.333	0.034	1.04e-40	Y
TRMT13	-0.51723	0	0.093	1.09e-40	N
DLG1	0.534825	0.786	0.34	1.12e-40	Y
SPATS2L	0.427721	0.61	0.194	3.39e-40	Y
FKBP2	0.490544	0.316	0.024	3.92e-40	Y
PCM1	0.326202	0.605	0.195	1.46e-39	Y
ARAP2	0.495145	0.761	0.318	1.48e-39	Y
ACSL4	0.618885	0.398	0.077	2.04e-39	Y
CLTA	0.434546	0.391	0.067	3.69e-39	Y
HSP90B1	0.590481	0.325	0.032	4.21e-39	Y
PMM1	-0.540811	0	0.089	4.46e-39	N
LMO4	0.50419	0.426	0.089	5.26e-39	Y
MYO16	0.704873	0.398	0.077	1.26e-38	Y
C6orf62	0.262833	0.548	0.153	4.51e-38	Y
ITM2C	0.692221	0.28	0.012	4.86e-38	Y
MSTO1	0.301942	0.615	0.2	5.59e-38	Y
ACTB	0.43151	0.467	0.113	5.75e-38	Y
CDC42SE2	0.36599	0.47	0.113	6.85e-38	Y
ITGAV	0.388692	0.648	0.229	1.13e-37	Y
DST	0.486244	0.924	0.638	1.65e-37	Y
FRMD3	0.735651	0.347	0.052	2.58e-37	Y
GSAP	0.408543	0.477	0.121	3.07e-37	Y
PPP2CB	0.440211	0.375	0.062	3.55e-37	Y
OPTN	0.521806	0.346	0.051	6.45e-37	Y
TRIM14	0.434072	0.361	0.056	9.02e-37	Y
CIZ1	0.321135	0.606	0.192	1.65e-36	Y
RNF19A	0.436089	0.455	0.114	1.97e-36	Y
HM13	0.379571	0.564	0.178	2.11e-36	Y
CRYAB	0.823858	0.25	0.002	3.39e-36	Y
COL20A1	0.418415	0.439	0.103	3.62e-36	Y
CXCL14	0.437418	0.358	0.056	3.8e-36	Y
CAMK2G	-0.647189	0.841	0.82	4.75e-36	Y
IRAK2	0.70938	0.299	0.029	5.53e-36	Y
P3H4	-0.480422	0	0.082	7.32e-36	N
RDX	0.533752	0.428	0.099	7.84e-36	Y
PARP10	0.533152	0.266	0.01	8.16e-36	Y
DTX3L	0.497465	0.292	0.024	9.41e-36	Y
GAREM1	0.455054	0.617	0.221	1.44e-35	Y
BAALC	0.450622	0.69	0.278	1.87e-35	Y
ADAR	0.404638	0.441	0.106	1.95e-35	Y
SAMD9L	0.659978	0.242	0	2.34e-35	Y
CFLAR	0.568746	0.406	0.091	2.94e-35	Y
HACD3	0.360268	0.527	0.16	3.01e-35	Y
TOP1	0.398745	0.495	0.14	4.01e-35	Y
ANO6	0.433652	0.769	0.359	4.47e-35	Y
SLC22A23	0.43684	0.502	0.146	4.84e-35	Y
SOBP	0.486247	0.585	0.212	4.93e-35	Y
DLG5	0.425852	0.472	0.128	4.96e-35	Y
MAST2	0.502395	0.371	0.069	7.9e-35	Y
RAP1B	0.35911	0.451	0.118	1.23e-34	Y
SAMHD1	0.579155	0.326	0.047	2.68e-34	Y
PHLPP1	-0.530888	0.901	0.869	2.93e-34	Y
PDIA3	0.405251	0.367	0.069	3.06e-34	Y
LMNA	0.478934	0.321	0.044	7.27e-34	Y
WASHC4	0.28761	0.471	0.126	7.51e-34	Y
RHBDD3	0.389077	0.393	0.086	9.2e-34	Y
GLIS3	0.535251	0.898	0.63	1.12e-33	Y
DEGS1	0.482034	0.257	0.012	1.25e-33	Y
SMTNL1	0.476435	0.313	0.042	1.34e-33	Y
MYCBP2	0.33274	0.764	0.322	2.3e-33	Y
TLDC2	0.53969	0.265	0.017	2.94e-33	Y
USP15	0.410181	0.494	0.15	3.77e-33	Y
PBX1	-0.511916	0.877	0.854	4.08e-33	Y
MERTK	-0.81675	0.691	0.71	6.03e-33	Y
MAP1B	0.479527	0.39	0.091	6.31e-33	Y
MBD2	0.363981	0.348	0.061	6.83e-33	Y
RASSF4	-0.463662	0	0.076	1.18e-32	N
SH3GLB1	0.282305	0.43	0.106	1.21e-32	Y
NRIP1	0.488077	0.534	0.184	1.47e-32	Y
ATP13A3	0.420206	0.407	0.096	1.62e-32	Y
IFT57	0.45147	0.355	0.069	1.86e-32	Y
IL6ST	0.365713	0.369	0.072	2.42e-32	Y
NRCAM	0.499075	0.923	0.633	2.55e-32	Y
ARHGAP15	0.579041	0.254	0.015	3.44e-32	Y
ZNFX1	0.444386	0.364	0.076	3.48e-32	Y
ANKS1B	0.39759	0.734	0.311	3.99e-32	Y
RASAL2	0.368973	0.519	0.163	4.26e-32	Y
RABGAP1L	0.304606	0.748	0.313	4.74e-32	Y
HERC5	0.559249	0.28	0.029	5.17e-32	Y
SLC22A15	0.342644	0.421	0.104	8.78e-32	Y
UGP2	0.292457	0.564	0.189	8.81e-32	Y
PTGES3	0.321636	0.563	0.197	1.34e-31	Y
KCNQ5	0.350822	0.474	0.135	1.36e-31	Y
MBNL1	0.3089	0.531	0.175	1.57e-31	Y
ID1	0.538882	0.238	0.008	2.54e-31	Y
SEC24D	0.511152	0.295	0.039	2.68e-31	Y
CIRBP	0.305998	0.395	0.091	2.85e-31	Y
TKT	0.3542	0.362	0.072	2.99e-31	Y
PREPL	0.299217	0.468	0.135	3.01e-31	Y
SLC8A1	0.383974	0.396	0.093	3.01e-31	Y
SRPX2	0.459427	0.242	0.01	3.22e-31	Y
SP100	0.602803	0.234	0.007	3.51e-31	Y
NFAT5	0.397033	0.792	0.384	4.26e-31	Y
ZMYND11	-0.386914	0	0.072	4.71e-31	N
TRAFD1	0.372033	0.426	0.114	6.42e-31	Y
RIC8B	0.299383	0.507	0.16	8.71e-31	Y
ETV6	0.35228	0.645	0.258	1.13e-30	Y
ABCA1	0.486404	0.373	0.082	1.64e-30	Y
ABHD16A	0.351014	0.372	0.082	1.72e-30	Y
ARRDC3	0.482571	0.241	0.013	2.14e-30	Y
ANXA6	0.266086	0.477	0.141	3.05e-30	Y
THOC2	0.372734	0.695	0.286	3.42e-30	Y
KIF5C	0.359255	0.376	0.086	3.57e-30	Y
LGALS3BP	0.584356	0.217	0.002	5.05e-30	Y
TMX1	0.407457	0.294	0.04	5.7e-30	Y
SHROOM3	0.563031	0.729	0.394	5.95e-30	Y
ENGASE	0.531933	0.28	0.035	6.08e-30	Y
WLS	0.381771	0.567	0.21	7.4e-30	Y
GLS	0.289174	0.501	0.157	7.52e-30	Y
BATF2	0.581774	0.215	0.002	9.03e-30	Y
SYNE1	-0.432598	0.935	0.926	1.13e-29	Y
FIGN	0.333708	0.583	0.212	1.56e-29	Y
SMAD1	0.382699	0.329	0.062	1.61e-29	Y
CREM	0.395538	0.352	0.074	1.72e-29	Y
WAC	0.250611	0.524	0.175	1.81e-29	Y
MET	0.610638	0.269	0.032	2.77e-29	Y
INPP5F	0.253563	0.433	0.121	2.97e-29	Y
SLC7A11	0.38061	0.627	0.249	3.18e-29	Y
WAPL	0.300947	0.759	0.35	3.94e-29	Y
RETREG1	0.482822	0.289	0.04	4.25e-29	Y
CDC14A	0.316021	0.486	0.15	4.47e-29	Y
DDR1	0.403265	0.261	0.025	5.61e-29	Y
SMURF1	0.246477	0.466	0.14	5.7e-29	N
SNAP25	0.329942	0.399	0.101	6.79e-29	Y
LUC7L3	0.235656	0.647	0.251	7.34e-29	N
IGFBP2	0.40967	0.394	0.101	7.46e-29	Y
LAMP2	0.34964	0.355	0.076	7.5e-29	Y
SCN1B	0.308344	0.384	0.096	1.08e-28	Y
GRINA	0.403941	0.262	0.027	1.22e-28	Y
PCGF5	0.237148	0.699	0.288	1.33e-28	N
GMDS	0.275294	0.543	0.192	1.38e-28	Y
CLEC2B	0.631119	0.209	0.002	1.39e-28	Y
MYOF	0.56784	0.262	0.03	2.1e-28	Y
PRMT2	0.351682	0.285	0.04	2.3e-28	Y
PARP11	0.435318	0.306	0.054	2.32e-28	Y
RAB24	0.421061	0.231	0.013	2.35e-28	Y
PHIP	0.266068	0.629	0.237	2.8e-28	Y
NAV2	0.502146	0.868	0.522	2.9e-28	Y
APOL6	0.552184	0.211	0.003	2.91e-28	Y
TNFRSF12A	0.5359	0.207	0.002	3.06e-28	Y
CAB39	0.310742	0.43	0.126	3.16e-28	Y
CAMK2D	0.371896	0.521	0.184	3.63e-28	Y
ANXA5	0.450217	0.281	0.042	3.91e-28	Y
UBASH3B	0.558264	0.309	0.059	4.57e-28	Y
PSMD14	0.244821	0.436	0.128	5.19e-28	N
RPRD1A	0.284055	0.406	0.108	5.56e-28	Y
SERPINB9	0.615746	0.202	0	5.88e-28	Y
TAX1BP1	0.262662	0.604	0.227	5.96e-28	Y
RFFL	0.571711	0.289	0.047	6.53e-28	Y
KIF1B	-0.477132	0.907	0.848	6.62e-28	Y
DPY19L3	0.319846	0.421	0.123	9.62e-28	Y
MARCKS	0.421667	0.262	0.03	1.07e-27	Y
TRIM69	0.479839	0.203	0.002	1.17e-27	Y
UBE2L6	0.530224	0.206	0.003	1.42e-27	Y
NUP93	0.473008	0.321	0.066	1.56e-27	Y
KIRREL3	0.402255	0.279	0.04	1.63e-27	Y
ANKMY2	0.277401	0.438	0.131	1.7e-27	Y
CHD1L	0.213004	0.446	0.131	2e-27	N
GPCPD1	0.25737	0.367	0.089	2.09e-27	Y
RNF217	0.384705	0.305	0.054	2.12e-27	Y
CDC20B	0.467367	0.309	0.057	2.17e-27	Y
KLHL40	0.201943	0.438	0.125	2.35e-27	N
S100A6	0.540602	0.202	0.002	2.66e-27	Y
ARMC2	0.201432	0.418	0.116	2.78e-27	N
STAT3	0.293688	0.318	0.061	2.99e-27	Y
SKA2	0.249146	0.464	0.145	3.01e-27	N
CCDC50	0.233456	0.462	0.141	3.03e-27	N
TTC3	0.264364	0.742	0.333	3.15e-27	Y
PPA1	0.414038	0.272	0.039	3.17e-27	Y
CD276	0.343844	0.364	0.091	3.73e-27	Y
RALGDS	0.296873	0.433	0.128	3.78e-27	Y
SPP1	0.402195	0.25	0.025	3.88e-27	Y
USP45	0.459574	0.297	0.054	3.93e-27	Y
USP9X	0.251381	0.446	0.135	4.85e-27	Y
NCKAP1	0.21365	0.514	0.172	5.05e-27	N
SNX6	0.217031	0.457	0.141	5.49e-27	N
HMGN3	0.22849	0.363	0.086	5.83e-27	N
ASCC3	0.304904	0.541	0.199	6.38e-27	Y
CD46	0.29285	0.324	0.066	7.15e-27	Y
OSBPL3	0.535605	0.284	0.047	7.28e-27	Y
SPTAN1	0.277901	0.574	0.217	7.98e-27	Y
HNRNPH1	0.316025	0.297	0.052	8.74e-27	Y
CCDC80	0.286964	0.381	0.098	8.94e-27	Y
ARF5	0.389687	0.239	0.022	9.97e-27	Y
TAB2	0.256251	0.668	0.281	1.16e-26	Y
IFIT2	0.466331	0.205	0.005	1.34e-26	Y
ATP6AP2	0.275006	0.299	0.054	1.37e-26	Y
DTNA	0.407724	0.953	0.83	1.38e-26	Y
CEP112	0.218688	0.55	0.197	1.49e-26	N
PDIA6	0.307589	0.297	0.051	1.54e-26	Y
SARAF	0.292807	0.344	0.081	1.59e-26	Y
2009-09-01	0.264586	0.399	0.111	1.6e-26	Y
STXBP5	0.358698	0.356	0.088	1.86e-26	Y
RASA2	0.23777	0.495	0.165	2.06e-26	N
TWSG1	0.315247	0.285	0.045	2.22e-26	Y
HSPH1	0.505064	0.252	0.032	2.29e-26	Y
FAM126A	0.280633	0.354	0.082	2.6e-26	Y
SMAD3	0.35342	0.419	0.128	2.76e-26	Y
SEC61A1	0.386006	0.238	0.022	2.82e-26	Y
ERC2	0.193642	0.367	0.088	2.95e-26	N
RPN2	0.277091	0.304	0.057	3.01e-26	Y
LRRC8C	0.365384	0.379	0.101	3.29e-26	Y
PABPN1	0.162718	0.622	0.237	3.29e-26	N
CAJA-DRA	0.509888	0.196	0.002	3.33e-26	Y
NFKBIA	0.344378	0.297	0.052	3.78e-26	Y
HSPB11	0.247408	0.416	0.12	4.05e-26	N
BBX	0.288657	0.463	0.153	4.27e-26	Y
AFF1	0.212806	0.686	0.3	4.31e-26	N
PRRX1	0.597443	0.258	0.034	4.47e-26	Y
ADCY1	0.413843	0.299	0.059	5.21e-26	Y
KIF21A	0.250943	0.608	0.244	5.56e-26	Y
SUPT3H	0.309478	0.464	0.152	6.48e-26	Y
MEMO1	0.217715	0.548	0.204	8.08e-26	N
ENDOD1	0.164896	0.455	0.141	8.28e-26	N
TRIM9	0.225984	0.634	0.259	8.99e-26	N
ARSJ	0.308674	0.269	0.039	1.08e-25	Y
TGFB2	0.307549	0.463	0.15	1.22e-25	Y
ALK	0.582148	0.247	0.03	1.27e-25	Y
TDRD7	0.391213	0.24	0.025	1.49e-25	Y
OSBPL6	0.348646	0.475	0.165	1.57e-25	Y
VMP1	0.180373	0.494	0.165	1.64e-25	N
NR3C1	0.21135	0.515	0.182	1.76e-25	N
TBK1	0.214502	0.4	0.113	1.93e-25	N
PRCP	0.270689	0.379	0.101	2.1e-25	Y
HELB	0.113845	0.545	0.192	2.17e-25	N
PRNP	0.358813	0.267	0.04	2.3e-25	Y
LGALS3	0.484289	0.196	0.005	3.52e-25	Y
GCLM	0.477767	0.22	0.017	3.63e-25	Y
KDM3A	0.194024	0.527	0.19	4e-25	N
TEX264	0.324217	0.279	0.047	4e-25	Y
LNPEP	0.214202	0.397	0.113	4.06e-25	N
CSNK1G1	0.178818	0.517	0.182	4.66e-25	N
RUFY3	0.225091	0.61	0.246	5.16e-25	N
OCIAD1	0.157456	0.412	0.121	5.28e-25	N
MT3	0.475614	0.192	0.003	5.54e-25	Y
ARHGEF3	0.533712	0.306	0.067	6.34e-25	Y
LGI4	0.278543	0.334	0.076	6.44e-25	Y
SERPING1	0.470329	0.191	0.003	8.36e-25	Y
PPP3CC	0.209242	0.532	0.194	1.14e-24	N
BMP2K	0.248521	0.63	0.256	1.14e-24	N
GNAI2	0.227915	0.407	0.121	1.26e-24	N
MSI2	-0.381023	0.947	0.938	1.26e-24	Y
ATXN7	0.307559	0.346	0.086	1.34e-24	Y
DCLK2	0.463498	0.692	0.34	1.38e-24	Y
LPP	0.335241	0.794	0.404	1.57e-24	Y
SERPINH1	0.460666	0.193	0.005	1.57e-24	Y
ITGA7	0.280809	0.79	0.392	1.61e-24	Y
WWTR1	0.30539	0.546	0.221	1.64e-24	Y
PRKDC	0.190204	0.518	0.187	1.76e-24	N
PALLD	0.385054	0.313	0.069	1.77e-24	Y
PSMB9	0.42635	0.182	0	1.83e-24	Y
MAPKBP1	0.269306	0.367	0.098	1.84e-24	Y
ANKRD12	0.205465	0.723	0.318	1.93e-24	N
TRANK1	0.398614	0.287	0.056	1.97e-24	Y
MYH9	0.300708	0.282	0.052	2.84e-24	Y
SPTLC2	0.258374	0.393	0.116	3.75e-24	Y
TTC14	0.221776	0.328	0.076	3.92e-24	N
CTTNBP2NL	0.402151	0.27	0.049	4.01e-24	Y
WDFY2	0.229219	0.459	0.153	4.09e-24	N
CPEB4	0.208879	0.78	0.364	4.38e-24	N
CCDC88A	0.228697	0.756	0.354	4.55e-24	N
CANX	0.348452	0.24	0.03	5.06e-24	Y
MICU2	0.248581	0.356	0.093	5.63e-24	N
GAB2	0.290658	0.347	0.091	6.21e-24	Y
NRGN	0.428121	0.28	0.056	6.34e-24	Y
PHACTR1	0.205733	0.333	0.081	6.43e-24	N
PCID2	0.251972	0.325	0.076	6.94e-24	Y
HMOX1	0.713986	0.185	0.003	7.51e-24	Y
STK3	0.136298	0.48	0.167	7.57e-24	N
GNB1	0.16667	0.682	0.285	8.23e-24	N
SESTD1	0.307747	0.268	0.045	8.88e-24	Y
PRKD1	0.309481	0.728	0.348	9.45e-24	Y
PKP4	0.211686	0.344	0.089	9.94e-24	N
FAM120A	0.182333	0.427	0.133	1.2e-23	N
SYT11	0.202824	0.439	0.143	1.27e-23	N
SOD2	0.533767	0.198	0.01	1.4e-23	Y
SERPINA3	0.544392	0.18	0.002	1.42e-23	Y
HIST1H2BD	0.408542	0.272	0.049	1.58e-23	Y
EPB41	0.355115	0.328	0.082	1.67e-23	Y
XPO6	0.222577	0.365	0.103	1.78e-23	N
DNAJC6	0.297889	0.37	0.108	1.94e-23	Y
ACVR1	0.261289	0.318	0.074	1.97e-23	Y
ELOVL5	0.309647	0.28	0.054	2.27e-23	Y
TACC1	0.314835	0.316	0.074	2.48e-23	Y
TNC	0.645539	0.189	0.007	2.64e-23	Y
FAM120B	0.1031	0.542	0.2	2.83e-23	N
CHST1	0.28257	0.273	0.049	3.27e-23	Y
TRIM44	0.253721	0.414	0.131	3.33e-23	Y
GNG2	0.279468	0.377	0.109	3.48e-23	Y
CRIM1	0.474483	0.446	0.158	3.61e-23	Y
UBE2D3	0.171981	0.446	0.145	3.8e-23	N
C16orf72	0.167157	0.388	0.113	4.37e-23	N
SEC61A2	-0.321545	0	0.056	4.47e-23	N
SP110	0.333791	0.206	0.015	4.89e-23	Y
MPZL1	0.206276	0.392	0.116	5.09e-23	N
APC	0.365609	0.925	0.7	5.36e-23	Y
CACHD1	0.390582	0.747	0.401	5.42e-23	Y
ZNF76	0.237194	0.312	0.071	5.43e-23	N
ITM2B	0.204226	0.511	0.189	5.5e-23	N
TMOD3	0.256543	0.327	0.082	5.66e-23	Y
STK17A	0.345209	0.432	0.15	5.92e-23	Y
ULK4	0.249031	0.387	0.116	7.95e-23	N
RPL14	0.321282	0.24	0.034	8.22e-23	Y
RBM26	0.146061	0.436	0.141	8.83e-23	N
TM9SF3	0.261209	0.336	0.086	9.64e-23	Y
SYT1	0.0971783	0.509	0.177	1.14e-22	N
APBA1	0.217514	0.486	0.177	1.37e-22	N
ARL6IP5	0.367842	0.24	0.035	1.38e-22	Y
COL4A2	0.494626	0.245	0.039	1.39e-22	Y
DNAJB14	0.251092	0.338	0.089	1.41e-22	Y
SQSTM1	0.269583	0.505	0.19	1.43e-22	Y
TTC37	0.295686	0.343	0.094	1.68e-22	Y
RUBCN	0.295646	0.295	0.064	1.73e-22	Y
CIITA	0.487382	0.174	0.002	1.77e-22	Y
ATP2B1	0.219563	0.332	0.086	1.83e-22	N
MBIP	0.270564	0.272	0.052	1.94e-22	Y
TMEM47	0.253099	0.276	0.052	2e-22	Y
VRK2	0.246925	0.274	0.052	2.08e-22	N
WTAP	0.218839	0.329	0.084	2.08e-22	N
CDH2	0.287615	0.745	0.362	2.24e-22	Y
SHISA4	0.346144	0.218	0.024	2.5e-22	Y
PTPN13	0.234401	0.367	0.106	2.54e-22	N
NNT	0.142632	0.448	0.148	2.69e-22	N
TSC22D2	0.150569	0.443	0.148	2.72e-22	N
ZDHHC14	0.282425	0.43	0.15	2.77e-22	Y
SNU13	-0.332648	0	0.054	2.79e-22	N
BRI3	0.387691	0.18	0.005	3.02e-22	Y
KIZ	0.231178	0.347	0.094	3.24e-22	N
DENND1B	0.178289	0.442	0.146	3.27e-22	N
RARRES1	0.597911	0.231	0.032	3.32e-22	Y
SYNE2	0.384071	0.216	0.024	3.52e-22	Y
UGGT2	0.28281	0.344	0.094	3.61e-22	Y
YWHAZ	0.253042	0.399	0.128	4.03e-22	Y
CAST	0.278118	0.327	0.082	4.11e-22	Y
GATM	0.28944	0.294	0.064	4.29e-22	Y
ARID5B	0.232573	0.444	0.153	4.87e-22	N
RSRC2	0.201588	0.319	0.079	5.23e-22	N
PYGO2	0.143234	0.415	0.133	5.62e-22	N
SCGN	0.319313	0.226	0.029	5.79e-22	Y
UBA6	0.262843	0.299	0.069	6.22e-22	Y
BCL2L1	0.261868	0.354	0.101	7.07e-22	Y
RBCK1	0.325274	0.228	0.03	7.08e-22	Y
PTPRN	0.378333	0.205	0.02	7.47e-22	Y
GRAMD2B	0.182267	0.633	0.268	7.66e-22	N
SLC41A2	0.459596	0.215	0.025	8.45e-22	Y
PHF11	0.193765	0.358	0.103	8.84e-22	N
TRABD	0.324348	0.219	0.027	8.85e-22	Y
P2RY11	0.292382	0.222	0.027	1.01e-21	Y
GPAA1	0.259544	0.224	0.029	1.15e-21	Y
SLC25A28	0.265335	0.264	0.051	1.3e-21	Y
ADAM9	0.333702	0.24	0.039	1.31e-21	Y
VPS54	0.0644843	0.538	0.205	1.32e-21	N
YWHAB	0.365439	0.22	0.027	1.42e-21	Y
SPATA1	0.219539	0.283	0.061	1.42e-21	N
YWHAG	0.2915	0.253	0.045	1.47e-21	Y
TPP2	0.243648	0.315	0.079	1.52e-21	N
SERINC3	0.208886	0.414	0.136	1.55e-21	N
PUSL1	0.1209	0.462	0.163	1.58e-21	N
BTBD7	0.181144	0.392	0.123	1.62e-21	N
IQGAP1	0.3774	0.246	0.044	1.64e-21	Y
TMEM200A	0.356773	0.262	0.051	1.67e-21	Y
ARHGAP18	0.38084	0.234	0.035	1.71e-21	Y
PLCB1	0.236289	0.633	0.276	1.9e-21	N
CCDC158	0.1399	0.421	0.136	1.92e-21	N
MYO5A	0.195589	0.507	0.192	1.97e-21	N
SHPRH	0.157524	0.402	0.128	2.03e-21	N
XRN2	0.186347	0.339	0.093	2.12e-21	N
GBE1	0.246892	0.386	0.121	2.17e-21	N
H2AFY	0.309438	0.262	0.051	2.26e-21	Y
RAB10	0.176441	0.569	0.229	2.39e-21	N
LONRF1	0.372773	0.178	0.007	2.46e-21	Y
HDAC8	0.160104	0.557	0.222	2.62e-21	N
UBE2E1	0.280047	0.334	0.093	2.67e-21	Y
CHTOP	0.161615	0.388	0.12	2.79e-21	N
ANKRD10	0.169555	0.536	0.207	2.83e-21	N
CADM4	0.332613	0.201	0.019	3.41e-21	Y
TAPT1	0.196293	0.331	0.089	3.75e-21	N
IFI35	0.334951	0.23	0.034	3.81e-21	Y
SNTB2	0.22669	0.389	0.125	3.9e-21	N
EIF5B	0.254591	0.276	0.059	4.09e-21	Y
ERP29	0.408812	0.183	0.01	4.1e-21	Y
STAM	0.218699	0.359	0.106	4.13e-21	N
PTPRZ1	0.347542	0.926	0.707	4.4e-21	Y
CLTB	0.132042	0.387	0.12	4.58e-21	N
VGLL4	0.189955	0.715	0.325	4.59e-21	N
FAU	0.348806	0.201	0.019	5.06e-21	Y
NXPE3	0.261748	0.279	0.061	5.11e-21	Y
UBA7	0.378064	0.161	0	5.37e-21	Y
GNPTG	0.11763	0.544	0.215	5.64e-21	N
MYO9A	0.245976	0.5	0.19	5.77e-21	N
ATP1A1	0.278481	0.283	0.066	6.47e-21	Y
TXNDC5	0.13109	0.389	0.123	6.64e-21	N
FAM49B	0.151492	0.393	0.126	6.95e-21	N
PRMT3	0.185264	0.491	0.185	7.42e-21	N
RHEB	0.148352	0.389	0.123	7.64e-21	N
SDC4	0.267472	0.309	0.079	7.82e-21	Y
CCDC136	0.308872	0.283	0.066	9.11e-21	Y
SCG3	0.232722	0.439	0.155	9.39e-21	N
PRPF38B	0.300368	0.216	0.027	1.07e-20	Y
PAK1IP1	-0.287949	0	0.051	1.08e-20	N
N4BP1	0.187505	0.383	0.12	1.09e-20	N
PRRC2B	0.114891	0.445	0.155	1.09e-20	N
RGL1	0.194227	0.667	0.3	1.1e-20	N
HTT	0.145964	0.461	0.167	1.1e-20	N
LIMS1	0.136494	0.546	0.214	1.1e-20	N
PLSCR4	0.318958	0.212	0.025	1.17e-20	Y
TMBIM1	0.248094	0.315	0.082	1.23e-20	N
MPP6	0.469226	0.202	0.024	1.42e-20	Y
EIF4A1	0.348173	0.18	0.01	1.73e-20	Y
NQO1	0.24784	0.773	0.386	1.75e-20	N
ARHGAP17	0.183502	0.336	0.093	2.01e-20	N
MTF2	0.107197	0.405	0.135	2.04e-20	N
EXOC1	0.173306	0.317	0.084	2.33e-20	N
EMP3	0.331891	0.183	0.012	2.34e-20	Y
OLFM1	0.255417	0.311	0.082	2.41e-20	Y
ARL8A	0.15782	0.372	0.113	2.43e-20	N
WWC1	0.282707	0.463	0.178	2.46e-20	Y
SCAF11	0.0930376	0.611	0.247	2.73e-20	N
PDE4B	0.268071	0.36	0.111	3.11e-20	Y
INTS10	0.298604	0.246	0.047	3.14e-20	Y
CNTLN	0.100282	0.457	0.162	3.28e-20	N
HNRNPL	0.131046	0.317	0.082	3.67e-20	N
SELENOS	0.314923	0.225	0.035	4.07e-20	Y
PABPC1	0.296331	0.231	0.039	4.16e-20	Y
TBRG1	0.265719	0.262	0.056	4.16e-20	Y
ASAH1	0.281329	0.216	0.029	4.25e-20	Y
AKAP9	0.144493	0.483	0.184	4.47e-20	N
ZFP36L1	0.248207	0.237	0.04	4.53e-20	N
HIVEP2	0.220196	0.47	0.173	4.65e-20	N
CADM1	0.330127	0.869	0.534	4.85e-20	Y
NSD2	0.188702	0.29	0.071	5.72e-20	N
LAMA3	0.375026	0.239	0.044	5.74e-20	Y
POU5F1	0.165035	0.361	0.108	6.13e-20	N
DLGAP1	-0.080747	0.366	0.109	6.18e-20	N
SLC3A2	0.217934	0.32	0.088	6.39e-20	N
TBC1D32	0.212475	0.351	0.106	6.5e-20	N
FADS3	0.294608	0.228	0.037	6.87e-20	Y
UBLCP1	0.225179	0.306	0.081	6.89e-20	N
TSC22D4	0.164919	0.48	0.178	7.14e-20	N
SOS1	0.132987	0.628	0.274	7.47e-20	N
NXF1	0.341468	0.175	0.01	7.68e-20	Y
ACSL5	0.39045	0.188	0.017	7.74e-20	Y
2002-09-01	0.143066	0.34	0.101	8e-20	N
REEP5	0.249697	0.307	0.081	8.08e-20	N
CHD1	0.208774	0.33	0.094	8.67e-20	N
CHORDC1	0.269813	0.255	0.052	8.84e-20	Y
ITPKB	0.287165	0.687	0.338	8.89e-20	Y
NPNT	0.21123	0.412	0.14	9.2e-20	N
LDLRAD4	0.121136	0.462	0.175	9.79e-20	N
ADAMTS1	0.576611	0.154	0	9.84e-20	Y
SLC22A4	0.286614	0.282	0.069	1.01e-19	Y
U2SURP	0.111506	0.408	0.138	1.06e-19	N
PTPN12	0.189397	0.298	0.077	1.26e-19	N
EEF2	0.345906	0.208	0.027	1.36e-19	Y
SCG5	0.15737	0.284	0.067	1.37e-19	N
PTX3	0.603259	0.153	0	1.41e-19	Y
TBC1D1	0.225319	0.609	0.274	1.43e-19	N
NFE2L2	0.110771	0.472	0.177	1.68e-19	N
LENG8	0.0964121	0.419	0.143	1.7e-19	N
RYR2	0.543148	0.71	0.401	2.02e-19	Y
CXCL10	0.837415	0.152	0	2.03e-19	Y
KAT2A	0.202585	0.251	0.051	2.08e-19	N
LYST	0.185969	0.481	0.187	2.09e-19	N
TMCO3	0.166617	0.326	0.093	2.13e-19	N
MANF	0.323486	0.17	0.008	2.18e-19	Y
CEP83	0.123712	0.404	0.138	2.22e-19	N
USP16	0.242753	0.233	0.04	2.23e-19	N
TRAF5	0.338808	0.202	0.025	2.24e-19	Y
HEG1	0.271755	0.243	0.045	2.35e-19	Y
CTSC	0.420306	0.175	0.012	2.47e-19	Y
ACBD3	0.0711842	0.325	0.089	2.48e-19	N
ADORA1	0.391516	0.252	0.054	2.48e-19	Y
PLXNC1	0.344873	0.213	0.03	2.52e-19	Y
RAI14	0.191697	0.655	0.3	2.56e-19	N
COQ8B	0.17713	0.308	0.081	2.59e-19	N
FAM91A1	0.269567	0.271	0.062	2.85e-19	Y
KIAA1841	0.121251	0.422	0.15	2.97e-19	N
EEA1	0.177202	0.494	0.189	3.44e-19	N
TMEM65	0.149155	0.336	0.099	3.89e-19	N
CPVL	0.156813	0.457	0.168	4e-19	N
LCTL	0.204937	0.196	0.022	4.03e-19	N
BOD1L1	0.260234	0.253	0.054	4.11e-19	Y
FKBP10	-0.260832	0	0.047	4.2e-19	N
HAUS2	-0.314917	0	0.047	4.2e-19	N
ATP11B	0.11155	0.428	0.152	4.26e-19	N
ICE2	0.22651	0.262	0.057	4.36e-19	N
JAK1	0.125232	0.621	0.271	4.53e-19	N
ESF1	0.206649	0.269	0.061	4.58e-19	N
SLC4A5	0.318615	0.212	0.03	4.82e-19	Y
NOD1	0.253701	0.234	0.042	4.94e-19	Y
TFG	0.226364	0.264	0.061	5.01e-19	N
KIAA1109	0.104252	0.591	0.246	5.1e-19	N
NUB1	0.276744	0.262	0.059	5.17e-19	Y
DPP7	0.0606994	0.569	0.234	5.42e-19	N
ID2	0.263398	0.246	0.049	5.5e-19	Y
VEZT	0.0940715	0.462	0.173	5.92e-19	N
PHTF1	0.105193	0.475	0.178	6.19e-19	N
IDO1	1.15684	0.165	0.008	6.46e-19	Y
SH3D19	0.31116	0.318	0.091	6.53e-19	Y
CALD1	0.338402	0.234	0.045	6.67e-19	Y
DCAF6	0.166203	0.538	0.224	6.82e-19	N
FAM19A2	0.185182	0.316	0.088	7.08e-19	N
CALU	0.248459	0.239	0.047	7.62e-19	N
PELI1	0.325273	0.265	0.062	9.02e-19	Y
PLCD1	0.166049	0.258	0.056	9.04e-19	N
DOCK6	0.233501	0.222	0.037	9.39e-19	N
MYO1C	0.24593	0.247	0.051	9.92e-19	N
RSAD2	0.501094	0.148	0	1.02e-18	Y
SEC31A	0.0998012	0.513	0.204	1.04e-18	N
VCAN	0.478009	0.162	0.007	1.16e-18	Y
CTNNB1	0.198871	0.371	0.123	1.16e-18	N
PGD	0.123144	0.315	0.089	1.31e-18	N
PPP1R12A	0.0290107	0.649	0.283	1.49e-18	N
FNDC3A	0.172644	0.414	0.152	1.51e-18	N
ZNF462	0.0589919	0.448	0.165	1.53e-18	N
FSTL1	0.121053	0.425	0.153	1.55e-18	N
M6PR	0.232632	0.237	0.045	1.56e-18	N
UHMK1	0.198395	0.256	0.056	1.65e-18	N
DDOST	0.218786	0.248	0.052	1.78e-18	N
USP7	0.065632	0.544	0.221	1.86e-18	N
SFT2D1	0.0868933	0.446	0.167	2.05e-18	N
POT1	0.132998	0.34	0.104	2.13e-18	N
TNFRSF1A	0.303652	0.16	0.007	2.22e-18	Y
POLK	0.175703	0.309	0.086	2.25e-18	N
PTPRM	0.161146	0.621	0.278	2.38e-18	N
HOPX	0.214801	0.636	0.298	2.55e-18	N
DAAM2	0.15222	0.448	0.165	2.59e-18	N
UBA5	-0.269226	0	0.045	2.61e-18	N
CCNL1	0.136565	0.236	0.045	2.73e-18	N
LRCH1	0.241296	0.374	0.126	2.75e-18	N
LCT	0.292267	0.173	0.013	2.93e-18	Y
LCA5	0.233579	0.283	0.074	3.08e-18	N
FAM76A	0.259168	0.232	0.044	3.15e-18	Y
SLC4A7	0.380795	0.229	0.045	3.16e-18	Y
VCL	0.143233	0.391	0.138	3.22e-18	N
SMC5	0.23253	0.35	0.114	3.28e-18	N
ALDH1A1	0.371673	0.192	0.024	3.35e-18	Y
CPNE3	0.184945	0.297	0.081	3.39e-18	N
LMO2	0.227632	0.301	0.084	3.43e-18	N
HTRA1	0.106106	0.547	0.231	3.49e-18	N
GPATCH2L	0.132492	0.331	0.099	3.5e-18	N
MSMO1	0.233428	0.291	0.076	3.58e-18	N
DHX15	0.158444	0.277	0.069	3.87e-18	N
CDK17	0.203223	0.438	0.168	4e-18	N
OSBPL9	0.0724509	0.458	0.175	4.02e-18	N
PKD2	0.1111	0.348	0.111	4.14e-18	N
ITGA5	0.489331	0.148	0.002	4.18e-18	Y
TRIM25	0.302155	0.211	0.034	4.21e-18	Y
ECE2	0.173962	0.253	0.056	4.39e-18	N
PHLDB1	0.248375	0.22	0.039	4.57e-18	N
NMT1	0.0673294	0.488	0.192	4.58e-18	N
EPHA4	0.419636	0.244	0.056	4.75e-18	Y
DNPEP	0.255026	0.211	0.034	5.04e-18	Y
PIWIL4	0.309287	0.176	0.015	5.13e-18	Y
UBAP2	0.080387	0.513	0.204	5.22e-18	N
IBTK	0.131249	0.479	0.184	5.51e-18	N
RHPN1	0.329864	0.168	0.012	5.93e-18	Y
MAP2	0.169576	0.436	0.165	5.96e-18	N
DEF8	0.185827	0.303	0.084	6.04e-18	N
ATP6V1H	0.12998	0.374	0.126	6.6e-18	N
WWP1	0.161159	0.388	0.136	6.74e-18	N
HGSNAT	0.118506	0.411	0.148	6.98e-18	N
SMIM29	0.314556	0.16	0.008	7.16e-18	Y
TP53BP1	0.117897	0.499	0.199	7.67e-18	N
MEF2C	0.0863588	0.413	0.146	7.81e-18	N
CAV1	0.373998	0.16	0.008	7.88e-18	Y
MPP5	0.0884839	0.364	0.118	8.12e-18	N
CDC37	0.281714	0.199	0.029	8.28e-18	Y
EDEM3	0.180821	0.259	0.061	8.45e-18	N
PCDH17	0.156658	0.338	0.106	8.47e-18	N
MGEA5	0.0816827	0.455	0.172	8.63e-18	N
SEC24B	0.0806743	0.397	0.14	8.88e-18	N
RPL35	0.350852	0.156	0.007	9.05e-18	Y
UBR4	0.129688	0.346	0.109	9.35e-18	N
ABHD5	0.222051	0.228	0.044	9.58e-18	N
MAGI3	0.0596479	0.425	0.157	9.76e-18	N
RSU1	0.165526	0.3	0.084	9.94e-18	N
TOP3B	0.173162	0.278	0.072	1.07e-17	N
MORC3	0.152211	0.383	0.131	1.18e-17	N
SPSB3	0.0557769	0.438	0.163	1.23e-17	N
MSL1	0.200264	0.247	0.056	1.28e-17	N
HERC4	0.180103	0.725	0.348	1.29e-17	N
PTAR1	0.14148	0.349	0.109	1.31e-17	N
ATM	0.0520416	0.424	0.157	1.34e-17	N
STK10	0.358543	0.205	0.034	1.46e-17	Y
GALNT1	0.214927	0.297	0.084	1.47e-17	N
INTS6	0.139055	0.391	0.138	1.48e-17	N
RPS3	0.321654	0.172	0.015	1.56e-17	Y
BMT2	0.141281	0.309	0.089	1.6e-17	N
SECISBP2L	0.12463	0.428	0.157	1.64e-17	N
ERP44	0.134546	0.338	0.108	1.68e-17	N
CLPTM1	0.0582261	0.481	0.187	1.71e-17	N
MEF2A	0.0743094	0.463	0.178	1.85e-17	N
NFKB1	0.237334	0.344	0.114	1.99e-17	N
JAZF1	0.186472	0.436	0.168	2.02e-17	N
RB1	0.0977154	0.542	0.229	2.03e-17	N
TTLL4	0.0993476	0.34	0.106	2.07e-17	N
MFN1	0.116528	0.355	0.116	2.1e-17	N
IQGAP2	0.415474	0.171	0.015	2.26e-17	Y
CDC16	0.120162	0.376	0.13	2.27e-17	N
NECTIN3	0.225284	0.257	0.062	2.3e-17	N
CAPZA2	0.126803	0.299	0.082	2.37e-17	N
GRN	0.355088	0.157	0.008	2.39e-17	Y
CCDC148	0.284236	0.251	0.059	2.42e-17	Y
KIF5B	0.19212	0.319	0.098	2.44e-17	N
ZNF512	0.168471	0.29	0.081	2.48e-17	N
IARS2	0.125791	0.691	0.32	2.73e-17	N
GPM6A	-0.218088	0.979	0.995	2.73e-17	N
HTR2B	0.159415	0.239	0.051	2.8e-17	N
C5orf22	0.200042	0.228	0.045	2.82e-17	N
OXR1	0.144003	0.655	0.293	2.9e-17	N
KPNB1	0.156112	0.271	0.069	2.93e-17	N
UNC93B1	0.309947	0.157	0.008	2.99e-17	Y
NBAS	0.0861346	0.479	0.189	3.3e-17	N
SRSF2	0.278646	0.177	0.019	3.42e-17	Y
COTL1	0.160971	0.361	0.121	3.47e-17	N
SGMS1	0.111448	0.562	0.244	3.89e-17	N
TCERG1	0.181047	0.248	0.059	4.41e-17	N
CMTR1	0.226831	0.228	0.047	4.49e-17	N
ABHD12	0.0811364	0.345	0.113	5.76e-17	N
CX3CL1	0.362903	0.137	0	6.09e-17	Y
C1QC	0.391576	0.137	0	6.09e-17	Y
IER5L	0.303853	0.148	0.005	6.3e-17	Y
ANKFY1	0.102642	0.42	0.158	6.61e-17	N
MDM2	0.21875	0.337	0.113	6.8e-17	N
DCUN1D4	0.0316524	0.54	0.224	6.92e-17	N
BCLAF1	0.195195	0.284	0.079	6.95e-17	N
CYC1	0.244388	0.161	0.012	7.06e-17	N
FRS2	0.0604775	0.598	0.264	7.23e-17	N
CRYBG1	0.270932	0.208	0.037	7.26e-17	Y
FAM181B	0.206535	0.199	0.03	7.36e-17	N
TUBA1A	0.262125	0.19	0.027	7.46e-17	Y
PPP2R3C	0.0916927	0.4	0.145	8.33e-17	N
PLA2G16	0.145571	0.332	0.106	8.4e-17	N
RPS9	0.309992	0.143	0.003	8.49e-17	Y
RALGAPA1	0.0868776	0.687	0.316	8.53e-17	N
KCNT2	0.183076	0.71	0.354	8.58e-17	N
MRE11	0.0821925	0.377	0.131	8.66e-17	N
PRKAA1	0.0752175	0.511	0.209	8.9e-17	N
IRF2	0.184373	0.293	0.084	9.09e-17	N
APLP1	0.272651	0.212	0.039	9.76e-17	Y
PRPF40A	0.13263	0.346	0.114	1e-16	N
NELFB	0.0956289	0.412	0.152	1.01e-16	N
RFLNB	-0.274111	0	0.042	1.01e-16	N
COPS3	-0.290998	0	0.042	1.01e-16	N
NEDD4L	0.176509	0.562	0.246	1.06e-16	N
ARFRP1	0.208839	0.235	0.051	1.09e-16	N
KIAA0556	0.124592	0.317	0.098	1.19e-16	N
KIAA1468	0.131283	0.39	0.141	1.35e-16	N
DDX24	0.156367	0.289	0.081	1.38e-16	N
ENY2	0.192208	0.236	0.052	1.39e-16	N
CDC14B	0.215567	0.267	0.071	1.41e-16	N
EMP1	0.357047	0.134	0	1.47e-16	Y
NCK2	0.180291	0.316	0.099	1.47e-16	N
BCL6	0.137704	0.565	0.249	1.56e-16	N
MAP1A	0.171248	0.256	0.064	1.62e-16	N
OTUD4	0.113302	0.294	0.086	1.67e-16	N
BRWD1	0.0843252	0.515	0.217	1.84e-16	N
NEDD4	0.104024	0.331	0.104	1.86e-16	N
ZCRB1	0.0783954	0.332	0.106	1.88e-16	N
PARP4	0.145733	0.276	0.076	1.93e-16	N
AZIN1	0.194069	0.314	0.098	1.99e-16	N
DOPEY1	0.204791	0.271	0.072	2.08e-16	N
HERC3	0.248719	0.272	0.076	2.12e-16	N
SON	0.111125	0.716	0.342	2.22e-16	N
CTTN	0.119056	0.275	0.076	2.23e-16	N
KRIT1	0.128711	0.324	0.104	2.51e-16	N
2007-03-01	0.0805793	0.336	0.109	2.59e-16	N
TMEM43	0.315277	0.143	0.005	2.71e-16	Y
PPP4R1	0.106479	0.413	0.157	2.81e-16	N
COBL	0.227882	0.421	0.17	2.85e-16	N
STX12	0.147697	0.358	0.125	3.04e-16	N
MAP4K5	0.0675407	0.491	0.199	3.1e-16	N
MTCH1	0.256224	0.177	0.022	3.1e-16	Y
RAB31	0.119511	0.581	0.256	3.12e-16	N
SIMC1	0.101236	0.449	0.177	3.32e-16	N
SHC3	0.367909	0.26	0.072	3.4e-16	Y
MAPKAP1	0.0226055	0.439	0.172	3.4e-16	N
TNFAIP1	0.246999	0.168	0.017	3.43e-16	N
TTLL1	0.190859	0.27	0.072	3.54e-16	N
AKAP8L	0.0331106	0.61	0.271	3.59e-16	N
ZDHHC13	0.251071	0.177	0.022	3.6e-16	Y
ROCK2	0.0402369	0.455	0.177	3.61e-16	N
MAPK3	0.120285	0.278	0.077	3.97e-16	N
GGNBP2	0.123586	0.341	0.114	4.21e-16	N
TENM4	0.181052	0.363	0.128	4.31e-16	N
FUS	0.134081	0.257	0.066	4.47e-16	N
PITPNB	0.155288	0.288	0.084	4.47e-16	N
C5orf42	0.0942713	0.637	0.296	4.52e-16	N
CDH12	0.217375	0.254	0.066	4.62e-16	N
TBCA	0.138205	0.263	0.069	4.96e-16	N
SLC4A4	-0.347068	0.872	0.877	5.27e-16	Y
KIF16B	0.0925252	0.384	0.141	5.37e-16	N
KIFC2	0.283065	0.178	0.024	6.05e-16	Y
ZFC3H1	0.127296	0.365	0.128	6.09e-16	N
CBLB	0.199427	0.238	0.056	6.23e-16	N
AAK1	0.106059	0.45	0.184	6.67e-16	N
TUBA1B	0.277005	0.17	0.02	6.68e-16	Y
DNM3	0.248802	0.775	0.439	6.9e-16	N
EHD1	0.323283	0.175	0.022	7.02e-16	Y
SLC12A4	0.1807	0.217	0.044	7.58e-16	N
ARFGEF1	0.107163	0.392	0.143	7.67e-16	N
PALM2	0.122786	0.397	0.152	7.72e-16	N
TRIM26	0.296428	0.165	0.017	8.28e-16	Y
PTPRJ	0.17654	0.246	0.061	8.43e-16	N
MAP4K3	0.0673281	0.581	0.259	8.46e-16	N
BRAF	0.104183	0.643	0.295	8.53e-16	N
UTP18	0.200564	0.209	0.04	8.89e-16	N
DGKZ	0.119583	0.326	0.109	8.9e-16	N
ITPKC	0.284439	0.187	0.029	9e-16	Y
SETD5	0.0404967	0.431	0.168	9.01e-16	N
MAP3K7	0.180541	0.224	0.049	9.09e-16	N
ZCCHC2	0.300955	0.205	0.039	9.29e-16	Y
ACOT9	0.206679	0.239	0.057	9.45e-16	N
KIAA0232	0.111501	0.55	0.244	1e-15	N
UFL1	0.0320183	0.324	0.103	1.06e-15	N
LRRFIP2	0.131264	0.477	0.199	1.11e-15	N
NUP205	0.103446	0.293	0.088	1.17e-15	N
AIG1	0.219773	0.262	0.072	1.18e-15	N
IPO9	0.0831626	0.363	0.128	1.19e-15	N
KCNA5	0.226811	0.385	0.15	1.19e-15	N
RPS16	0.289095	0.173	0.022	1.28e-15	Y
SDAD1	0.132281	0.252	0.064	1.32e-15	N
KIDINS220	0.0943617	0.36	0.128	1.35e-15	N
HGF	0.373708	0.149	0.01	1.36e-15	Y
NUDCD1	0.241741	0.186	0.029	1.38e-15	N
DDB2	0.159566	0.246	0.062	1.39e-15	N
USP24	0.0705779	0.432	0.167	1.4e-15	N
SCFD1	0.0672	0.378	0.138	1.41e-15	N
MAPRE2	0.217526	0.304	0.098	1.45e-15	N
SYNE4	0.192369	0.263	0.072	1.45e-15	N
BTBD3	0.207696	0.254	0.067	1.49e-15	N
FXR1	0.0556567	0.484	0.197	1.56e-15	N
GRIA2	0.0710621	0.429	0.167	1.56e-15	N
REXO2	0.079448	0.284	0.081	1.58e-15	N
DCLK1	0.426575	0.406	0.163	1.59e-15	Y
CBR3	0.30556	0.174	0.024	1.62e-15	Y
RALGPS2	0.0959804	0.396	0.152	1.64e-15	N
IKZF2	0.184377	0.244	0.061	1.7e-15	N
FGFR1OP	0.10191	0.381	0.141	1.75e-15	N
ALPK1	0.39994	0.174	0.024	1.82e-15	Y
FOCAD	0.063104	0.49	0.202	1.85e-15	N
MDM4	0.0589804	0.448	0.177	1.86e-15	N
RBM23	0.0774355	0.339	0.116	1.9e-15	N
FGFR2	-0.555959	0.771	0.729	1.95e-15	Y
DTX4	0.221055	0.21	0.042	1.96e-15	N
ME1	0.244733	0.255	0.069	2.14e-15	N
ZXDC	0.194796	0.227	0.052	2.14e-15	N
TANK	0.144802	0.327	0.109	2.14e-15	N
TRMT2A	0.0965687	0.3	0.093	2.18e-15	N
RWDD4	0.121584	0.28	0.082	2.22e-15	N
APP	0.0939128	0.489	0.204	2.23e-15	N
PPIB	0.110933	0.294	0.089	2.24e-15	N
PNMA1	0.226334	0.175	0.024	2.3e-15	N
PPP4R3B	0.0250061	0.469	0.19	2.35e-15	N
SLC39A8	0.727305	0.159	0.017	2.37e-15	Y
ZFPM2	0.156306	0.542	0.244	2.4e-15	N
PIP4K2A	0.0824017	0.385	0.141	2.45e-15	N
POLR3F	0.0835373	0.29	0.086	2.45e-15	N
MORF4L2	0.178626	0.227	0.052	2.48e-15	N
SMARCA1	0.263054	0.212	0.044	2.5e-15	Y
GK5	0.129893	0.276	0.079	2.52e-15	N
CSNK1A1	0.0907926	0.695	0.335	2.57e-15	N
HNRNPM	0.126121	0.346	0.123	2.74e-15	N
RPN1	0.170017	0.258	0.071	2.79e-15	N
IGFBP3	0.390649	0.126	0	2.86e-15	Y
RNF122	0.295176	0.158	0.015	2.86e-15	Y
CCDC107	0.254398	0.141	0.007	2.99e-15	Y
METTL15	0.0946701	0.273	0.077	3.02e-15	N
EPB41L4A	0.303614	0.168	0.022	3.03e-15	Y
SCD	0.309388	0.161	0.017	3.04e-15	Y
NPC1	0.0715647	0.279	0.081	3.21e-15	N
ZFYVE27	0.229016	0.194	0.034	3.33e-15	N
SPCS1	0.303222	0.13	0.002	3.38e-15	Y
BRCC3	0.186504	0.271	0.077	3.45e-15	N
SLAIN1	0.163182	0.235	0.057	3.48e-15	N
PLEKHA5	0.103176	0.428	0.168	3.56e-15	N
PDCD6IP	0.127122	0.305	0.096	3.61e-15	N
SUCLG1	0.145767	0.268	0.076	3.61e-15	N
SCARA3	0.137221	0.223	0.049	3.62e-15	N
SMC3	0.181279	0.238	0.061	3.64e-15	N
PIEZO1	0.0887664	0.33	0.111	3.64e-15	N
ADPGK	0.237981	0.202	0.039	3.7e-15	N
PRPF4B	0.046628	0.416	0.16	3.76e-15	N
PLCE1	0.124513	0.39	0.146	3.77e-15	N
CATSPER2	0.114221	0.306	0.099	3.79e-15	N
NCBP1	0.0720085	0.358	0.128	3.98e-15	N
TPST1	0.120738	0.261	0.072	4.01e-15	N
NEK11	0.227058	0.204	0.04	4.15e-15	N
HSPA9	0.131364	0.275	0.079	4.2e-15	N
INPP4A	0.245156	0.248	0.067	4.26e-15	N
TRIP6	0.24839	0.164	0.019	4.37e-15	N
STXBP3	0.194664	0.217	0.047	4.38e-15	N
IFT22	0.0431544	0.307	0.098	4.51e-15	N
GNPTAB	0.169962	0.284	0.088	4.74e-15	N
CAMK2N1	0.0976914	0.316	0.104	4.85e-15	N
SNX3	0.0641338	0.372	0.135	4.86e-15	N
AGO3	0.0737089	0.588	0.266	4.88e-15	N
NFIA	-0.428218	0.876	0.825	4.89e-15	Y
UBA3	0.116101	0.364	0.131	5.24e-15	N
TMEM108	0.188468	0.436	0.182	5.24e-15	N
MAATS1	0.223785	0.27	0.079	5.32e-15	N
RNF169	0.199576	0.256	0.071	5.42e-15	N
ALCAM	0.256284	0.299	0.096	5.43e-15	Y
PPP3R1	0.0291596	0.411	0.157	5.46e-15	N
STPG2	0.187052	0.256	0.069	5.92e-15	N
GLDC	0.120596	0.293	0.089	6.13e-15	N
ARGLU1	0.0019144	0.467	0.189	6.24e-15	N
AP3B1	0.0401523	0.537	0.239	6.25e-15	N
MSN	0.16758	0.271	0.077	6.35e-15	N
CPPED1	0.151971	0.274	0.079	6.38e-15	N
L3MBTL4	0.252883	0.222	0.051	6.44e-15	Y
TMEM59	0.186109	0.252	0.069	6.53e-15	N
SLC1A4	0.110738	0.334	0.114	6.78e-15	N
SDCBP	0.215461	0.237	0.061	6.86e-15	N
OSGIN2	0.154698	0.337	0.116	7.23e-15	N
TXNL4A	0.185275	0.227	0.054	7.35e-15	N
RGS22	0.232495	0.22	0.051	7.52e-15	N
HDAC4	0.0440553	0.561	0.249	7.65e-15	N
SRPRB	0.179715	0.199	0.039	7.81e-15	N
HECTD4	0.0823326	0.564	0.256	8.04e-15	N
GUK1	0.213888	0.178	0.027	8.45e-15	N
SH3GLB2	0.225563	0.206	0.042	8.87e-15	N
GNB4	0.200268	0.248	0.066	9.28e-15	N
SLC30A7	0.227618	0.204	0.042	9.59e-15	N
KIF2A	0.0324062	0.43	0.173	9.99e-15	N
C7orf55-LUC7L2	0.0447906	0.486	0.2	1.02e-14	N
MTHFD1L	0.131758	0.346	0.125	1.05e-14	N
EXOC6	0.157897	0.257	0.072	1.1e-14	N
PCNX1	0.0401395	0.343	0.121	1.14e-14	N
MBNL2	0.168353	0.698	0.343	1.15e-14	N
ATF7IP	0.0518099	0.449	0.182	1.22e-14	N
COPA	0.100171	0.355	0.13	1.26e-14	N
SOAT1	0.24494	0.196	0.037	1.35e-14	N
VTA1	0.153755	0.246	0.066	1.36e-14	N
SF1	0.137564	0.24	0.061	1.56e-14	N
KIAA0368	0.0806593	0.46	0.19	1.58e-14	N
CD4	0.222623	0.177	0.027	1.62e-14	N
FER	0.0492122	0.611	0.281	1.63e-14	N
ADGB	0.158205	0.224	0.054	1.67e-14	N
WDR78	0.117418	0.288	0.091	1.69e-14	N
VPS50	0.135845	0.289	0.091	1.75e-14	N
LRRC41	0.192489	0.221	0.052	1.78e-14	N
SEL1L	0.051828	0.271	0.077	1.79e-14	N
FIP1L1	0.101822	0.272	0.081	1.8e-14	N
SUCO	0.155393	0.211	0.045	1.81e-14	N
DAD1	0.230944	0.188	0.034	1.84e-14	N
SLC23A2	0.137053	0.448	0.189	1.89e-14	N
ANTXR2	0.0831041	0.414	0.167	1.95e-14	N
MIER1	0.0962859	0.336	0.118	1.96e-14	N
WDR44	0.201181	0.206	0.044	2e-14	N
RPLP0	0.273886	0.149	0.013	2.03e-14	Y
RICTOR	0.0292166	0.386	0.148	2.08e-14	N
ME2	0.1734	0.283	0.088	2.08e-14	N
DYNC1LI1	0.191132	0.279	0.086	2.12e-14	N
LRRC28	0.103806	0.297	0.094	2.18e-14	N
HNRNPK	0.201698	0.226	0.056	2.23e-14	N
BTBD10	0.115178	0.265	0.077	2.24e-14	N
DROSHA	0.0399992	0.308	0.101	2.25e-14	N
CCDC6	0.171858	0.232	0.059	2.27e-14	N
USP40	0.0424483	0.364	0.131	2.31e-14	N
CAPN3	-0.258438	0	0.037	2.4e-14	N
CEP192	0.113414	0.266	0.077	2.45e-14	N
YEATS2	0.121788	0.299	0.096	2.47e-14	N
DCAF11	0.012234	0.432	0.172	2.49e-14	N
PKM	0.125281	0.326	0.113	2.55e-14	N
LGR4	0.17892	0.537	0.246	2.57e-14	N
TSC22D1	0.108993	0.505	0.222	2.62e-14	N
IL7	1.11437	0.149	0.015	2.64e-14	Y
TXNIP	0.255292	0.159	0.019	2.66e-14	Y
GLMN	0.0997504	0.314	0.106	2.69e-14	N
SERPINB1	0.357554	0.131	0.005	2.72e-14	Y
RARS	0.148674	0.271	0.081	2.76e-14	N
TOGARAM1	0.023143	0.372	0.141	2.8e-14	N
DAAM1	0.149225	0.319	0.111	2.83e-14	N
THBS3	0.208608	0.213	0.047	2.87e-14	N
TRRAP	0.0687488	0.43	0.173	3.11e-14	N
STARD5	0.207362	0.158	0.019	3.22e-14	N
SRP54	0.129255	0.276	0.084	3.29e-14	N
UBR5	0.0238711	0.513	0.221	3.5e-14	N
MAN1A1	0.181229	0.254	0.071	3.52e-14	N
NUP58	0.212696	0.202	0.044	3.58e-14	N
USP47	0.0147235	0.551	0.244	3.69e-14	N
APPL1	0.108831	0.224	0.054	3.71e-14	N
CUL5	0.0717841	0.542	0.246	3.74e-14	N
CYFIP1	0.06007	0.303	0.098	3.84e-14	N
CSGALNACT2	0.210544	0.16	0.02	3.88e-14	N
MINPP1	0.153637	0.254	0.072	3.92e-14	N
USP4	0.0871223	0.36	0.133	3.93e-14	N
ACTN4	0.111107	0.244	0.066	4.14e-14	N
RNASE1	0.332592	0.14	0.01	4.15e-14	Y
EPHA3	0.419534	0.261	0.081	4.15e-14	Y
MPV17	0.247042	0.173	0.027	4.3e-14	N
ZNF598	0.220043	0.144	0.012	4.34e-14	N
MPDZ	0.0540838	0.383	0.145	4.62e-14	N
ELP2	0.106175	0.261	0.076	4.8e-14	N
ZNF236	0.145421	0.267	0.081	4.81e-14	N
PSMD13	0.240625	0.181	0.032	4.97e-14	N
PIP4P2	0.207658	0.206	0.045	5.05e-14	N
RAB9A	0.256802	0.199	0.042	5.07e-14	Y
VSIR	0.143483	0.231	0.059	5.15e-14	N
CLIP2	0.0504099	0.433	0.177	5.19e-14	N
TAF4	-0.0494023	0.48	0.202	5.32e-14	N
CNOT2	0.0558183	0.41	0.162	5.35e-14	N
THRAP3	0.0563524	0.611	0.281	5.35e-14	N
ACSS2	0.109157	0.278	0.086	5.41e-14	N
EFEMP1	0.0975971	0.664	0.332	5.86e-14	N
VAMP2	0.0928162	0.234	0.061	5.95e-14	N
UBE2Z	0.239481	0.185	0.034	6.12e-14	N
GTF2E2	0.129317	0.26	0.076	6.24e-14	N
PLD1	0.0532865	0.445	0.184	6.27e-14	N
CH25H	0.340682	0.118	0	6.38e-14	Y
ARHGEF26	0.110663	0.31	0.104	6.52e-14	N
2006-09-01	0.152866	0.235	0.062	6.58e-14	N
REV3L	0.0851221	0.538	0.249	6.8e-14	N
DCP1B	0.0895783	0.273	0.082	7.53e-14	N
CUL1	0.0466598	0.486	0.209	7.81e-14	N
FSTL5	-0.72426	0.55	0.576	7.84e-14	Y
TMEM260	0.0552269	0.342	0.123	7.97e-14	N
HMGXB3	0.119139	0.257	0.076	7.98e-14	N
SCYL3	0.119316	0.205	0.044	7.99e-14	N
CD59	0.301848	0.124	0.003	8.02e-14	Y
KHDRBS1	0.0696276	0.39	0.152	8.03e-14	N
UHRF2	0.0365508	0.393	0.155	8.13e-14	N
LCAT	0.13168	0.188	0.035	8.14e-14	N
COL22A1	0.26216	0.159	0.02	8.42e-14	Y
PSMD11	0.136023	0.238	0.064	8.44e-14	N
DAZAP1	0.0838204	0.364	0.138	8.83e-14	N
CCDC175	0.136507	0.239	0.064	8.91e-14	N
PTK2	0.104682	0.758	0.387	9e-14	N
ITFG1	0.0826217	0.682	0.333	9.24e-14	N
LTBP1	0.101597	0.327	0.114	9.58e-14	N
ELF1	0.0904864	0.288	0.093	9.6e-14	N
VPS13A	0.0725528	0.432	0.173	9.7e-14	N
FBXO7	0.194558	0.152	0.017	9.73e-14	N
RBL2	0.0952897	0.309	0.104	9.74e-14	N
ARHGEF10L	1.43e-05	0.608	0.276	1e-13	N
P4HA1	0.0476516	0.517	0.231	1.03e-13	N
PPP4C	0.18302	0.215	0.051	1.04e-13	N
CTPS2	0.0663524	0.377	0.148	1.06e-13	N
VCAM1	0.374293	0.116	0	1.07e-13	Y
BOC	0.123178	0.307	0.104	1.07e-13	N
REPS1	-0.00175423	0.412	0.165	1.11e-13	N
SPRN	0.147751	0.231	0.061	1.12e-13	N
COBLL1	0.153627	0.257	0.076	1.13e-13	N
MTMR1	0.135446	0.237	0.064	1.14e-13	N
XKR4	0.262821	0.26	0.079	1.15e-13	Y
TM9SF2	0.140832	0.252	0.072	1.16e-13	N
MXI1	0.053602	0.463	0.197	1.17e-13	N
DCAKD	-0.0113498	0.504	0.222	1.2e-13	N
EFHC1	0.151485	0.214	0.051	1.23e-13	N
F3	0.255056	0.161	0.022	1.24e-13	Y
MIB1	0.0944591	0.288	0.094	1.26e-13	N
MSRB3	0.131973	0.364	0.141	1.26e-13	N
IRS2	0.209635	0.252	0.074	1.32e-13	N
HS2ST1	0.0490681	0.452	0.189	1.37e-13	N
SIK3	0.00229806	0.341	0.121	1.37e-13	N
ARHGEF11	0.0707605	0.509	0.224	1.39e-13	N
XIAP	0.0674531	0.357	0.135	1.43e-13	N
ZC3H15	0.123247	0.197	0.042	1.47e-13	N
CADPS2	0.0639198	0.322	0.111	1.53e-13	N
C19orf66	0.204661	0.166	0.025	1.56e-13	N
PSMB10	0.291996	0.122	0.003	1.57e-13	Y
TVP23A	0.288219	0.168	0.027	1.58e-13	Y
CTBP2	0.0880032	0.355	0.135	1.62e-13	N
OAF	0.15522	0.187	0.035	1.67e-13	N
PRKCB	0.0451463	0.328	0.116	1.72e-13	N
CDC40	0.0634817	0.299	0.099	1.78e-13	N
PRUNE2	0.261759	0.207	0.049	1.8e-13	Y
HPS5	0.121614	0.238	0.066	1.81e-13	N
RIMKLB	-0.0534778	0.459	0.192	1.89e-13	N
FKTN	0.0895725	0.215	0.052	1.93e-13	N
FAM204A	0.142512	0.235	0.064	1.94e-13	N
POC1B	0.136644	0.224	0.057	1.94e-13	N
PFDN2	0.20618	0.165	0.025	2.07e-13	N
ERAP1	0.141777	0.205	0.045	2.19e-13	N
RPS6KA3	0.0275481	0.293	0.098	2.25e-13	N
DNAH9	0.108745	0.284	0.093	2.26e-13	N
EPB41L2	0.0199796	0.484	0.21	2.41e-13	N
DENND6A	-3.01e-05	0.393	0.152	2.45e-13	N
CDV3	0.24631	0.156	0.02	2.49e-13	N
EIPR1	0.0102086	0.338	0.121	2.5e-13	N
PCYT1A	0.00569007	0.363	0.138	2.52e-13	N
FNBP1L	0.0797183	0.34	0.125	2.52e-13	N
CD83	0.381151	0.149	0.017	2.63e-13	Y
SLC35F1	0.164062	0.232	0.062	2.65e-13	N
ZNF226	0.0106234	0.447	0.187	2.67e-13	N
NPTN	0.0971885	0.291	0.098	2.7e-13	N
OS9	0.148855	0.208	0.049	2.82e-13	N
RC3H2	0.0905207	0.278	0.089	2.93e-13	N
MSRB2	0.134326	0.196	0.042	2.94e-13	N
RHOC	0.237048	0.128	0.007	2.98e-13	N
ARHGEF12	0.0174441	0.538	0.247	2.98e-13	N
SNAPC3	0.0650493	0.336	0.125	3.06e-13	N
PTPRE	0.0992254	0.407	0.168	3.1e-13	N
XRCC5	0.0256131	0.399	0.16	3.16e-13	N
PBRM1	0.0121973	0.61	0.281	3.17e-13	N
PDE5A	0.115263	0.256	0.077	3.33e-13	N
GALNT16	0.237152	0.182	0.035	3.44e-13	N
GSTM5	0.11492	0.187	0.037	3.62e-13	N
APBB1	0.242349	0.186	0.037	3.63e-13	N
PML	0.192447	0.222	0.057	3.7e-13	N
CCSER2	0.105169	0.835	0.465	3.86e-13	N
RPL35A	0.286758	0.14	0.013	3.96e-13	Y
GIT2	0.0205205	0.366	0.141	4.08e-13	N
RALGAPB	0.0499263	0.319	0.113	4.18e-13	N
MAP3K14	0.0788327	0.227	0.061	4.21e-13	N
KDM4C	0.104327	0.56	0.261	4.22e-13	N
PTPRF	0.110453	0.258	0.076	4.26e-13	N
NCS1	0.0231682	0.357	0.135	4.35e-13	N
THADA	-0.00595407	0.408	0.163	4.4e-13	N
NPC2	0.197052	0.158	0.022	4.41e-13	N
DENND5A	0.0500528	0.573	0.273	4.51e-13	N
RTF1	0.0324451	0.307	0.106	4.52e-13	N
TRPM7	-0.0143914	0.463	0.195	4.52e-13	N
HES1	0.254734	0.154	0.02	4.55e-13	Y
RAB13	0.235631	0.14	0.013	4.57e-13	N
IGF2R	0.205004	0.187	0.039	4.6e-13	N
SPG11	0.00189265	0.492	0.215	4.63e-13	N
MTMR11	0.253226	0.112	0	4.95e-13	Y
PIAS1	-0.0649635	0.493	0.214	4.98e-13	N
OXSR1	0.11118	0.29	0.099	5e-13	N
AFDN	0.0592197	0.365	0.143	5.2e-13	N
SNX9	0.0444516	0.446	0.187	5.21e-13	N
VPS35	0.149798	0.206	0.049	5.65e-13	N
SRP14	0.214137	0.153	0.02	5.81e-13	N
STXBP6	0.132047	0.355	0.136	5.93e-13	N
LONP2	0.0628814	0.406	0.165	6.09e-13	N
FNBP4	-0.00232301	0.646	0.305	6.12e-13	N
BAZ1A	0.0238398	0.458	0.194	6.19e-13	N
GCFC2	0.0942762	0.249	0.074	6.35e-13	N
FNBP1	-0.494254	0.898	0.763	6.61e-13	Y
FGL1	-0.018053	0.362	0.138	6.65e-13	N
XRN1	0.0275995	0.457	0.195	6.68e-13	N
CAPZB	-0.0495342	0.477	0.204	6.74e-13	N
C1orf35	0.20917	0.146	0.017	6.87e-13	N
GRIA3	0.244442	0.264	0.084	6.88e-13	N
HSD17B4	0.154157	0.211	0.052	7.02e-13	N
HSF1	0.137341	0.214	0.054	7.23e-13	N
COMMD10	0.0411401	0.274	0.088	7.48e-13	N
RBMS1	0.283852	0.163	0.027	7.61e-13	Y
DYNLL1	0.103057	0.21	0.051	7.91e-13	N
MED27	-0.0130773	0.325	0.118	8.07e-13	N
USP10	0.0117486	0.338	0.126	8.18e-13	N
CSPG5	0.0888749	0.467	0.202	8.42e-13	N
SELENOT	0.00817503	0.357	0.136	8.42e-13	N
APCDD1	0.263962	0.155	0.022	8.42e-13	Y
PLSCR1	0.260671	0.152	0.02	8.43e-13	Y
P4HTM	0.0788878	0.31	0.111	8.45e-13	N
STK24	0.117371	0.346	0.133	8.69e-13	N
MAN1A2	0.0269018	0.367	0.141	8.72e-13	N
MAX	0.127295	0.241	0.071	8.77e-13	N
PTPN1	0.0798794	0.294	0.101	8.81e-13	N
NR2F6	0.05838	0.403	0.167	9.22e-13	N
RCC1	0.226524	0.139	0.013	9.44e-13	N
NCSTN	0.24477	0.131	0.01	9.57e-13	N
RCBTB2	0.214187	0.177	0.034	9.6e-13	N
MYSM1	0.140758	0.231	0.064	9.7e-13	N
DCP1A	-0.0134224	0.362	0.138	9.93e-13	N
IPO7	0.0716089	0.25	0.074	1.01e-12	N
CTSO	0.263858	0.138	0.013	1.09e-12	Y
RUSC1	0.166949	0.22	0.059	1.11e-12	N
TM9SF4	0.084793	0.266	0.084	1.13e-12	N
SOD1	0.175247	0.168	0.029	1.14e-12	N
ALG14	0.111005	0.243	0.071	1.15e-12	N
C1QB	0.335564	0.11	0	1.16e-12	Y
NWD2	0.31175	0.146	0.019	1.18e-12	Y
TMEM57	0.22053	0.193	0.044	1.2e-12	N
SLC20A1	0.0146658	0.457	0.195	1.21e-12	N
HEPACAM	0.11582	0.525	0.242	1.22e-12	N
NEK7	0.0542923	0.293	0.099	1.26e-12	N
VPS8	0.0555205	0.316	0.114	1.29e-12	N
STARD13	0.192844	0.589	0.303	1.32e-12	N
STOX2	0.0999648	0.297	0.104	1.36e-12	N
PARP6	0.0747068	0.261	0.082	1.46e-12	N
PLAA	0.089357	0.309	0.111	1.53e-12	N
BEND6	0.133764	0.271	0.089	1.53e-12	N
SSFA2	0.0282259	0.314	0.111	1.55e-12	N
FDFT1	0.129551	0.369	0.15	1.55e-12	N
CUL3	-0.0420886	0.394	0.16	1.57e-12	N
VPS45	0.0675044	0.329	0.123	1.58e-12	N
CDC42EP1	0.19057	0.157	0.024	1.59e-12	N
KDM7A	-0.00162301	0.34	0.128	1.61e-12	N
HIVEP1	0.119017	0.283	0.098	1.73e-12	N
E2F3	0.12233	0.282	0.096	1.79e-12	N
DDB1	0.09851	0.268	0.086	1.83e-12	N
PAPD4	0.0152937	0.335	0.126	1.84e-12	N
OLFM2	-1.03451	0.276	0.372	1.85e-12	Y
SLC35D1	0.0818183	0.245	0.072	1.87e-12	N
PRKAG2	0.112298	0.361	0.143	1.91e-12	N
GPD2	0.0273868	0.436	0.187	1.91e-12	N
VTI1B	0.103066	0.305	0.109	1.92e-12	N
HIRA	0.00714267	0.383	0.153	1.99e-12	N
WDR43	0.121565	0.28	0.094	2e-12	N
POLG	0.032695	0.287	0.096	2.07e-12	N
STAT6	0.19226	0.184	0.039	2.11e-12	N
SND1	0.03096	0.481	0.212	2.18e-12	N
ZNF16	0.0828904	0.264	0.084	2.19e-12	N
SIK2	-0.00429411	0.47	0.21	2.22e-12	N
MAML2	0.0180611	0.397	0.16	2.24e-12	N
DCAF5	-0.010279	0.491	0.219	2.41e-12	N
TMEM41B	0.0207933	0.294	0.103	2.48e-12	N
ETF1	0.214335	0.158	0.025	2.55e-12	N
MDN1	0.0198056	0.362	0.141	2.67e-12	N
STK39	0.266629	0.166	0.03	2.75e-12	Y
FGD4	-0.428284	0.816	0.769	2.78e-12	Y
KCNMA1	-0.126032	0.409	0.163	2.82e-12	N
INSIG2	0.14563	0.159	0.025	3.25e-12	N
IDH3A	0.00368647	0.355	0.138	3.39e-12	N
GNB2	0.184604	0.135	0.013	3.59e-12	N
PRM2	0.0940158	0.359	0.145	3.62e-12	N
ZZEF1	-0.0136395	0.373	0.148	3.68e-12	N
DPM1	0.0785314	0.205	0.051	3.77e-12	N
IRF3	0.120659	0.205	0.052	3.81e-12	N
SWI5	-0.0257298	0.583	0.266	3.92e-12	N
EWSR1	0.0346701	0.39	0.16	4e-12	N
SENP6	0.0379812	0.647	0.311	4.09e-12	N
KLHL7	-0.0220434	0.517	0.232	4.13e-12	N
NAA15	0.0444969	0.404	0.172	4.16e-12	N
TBC1D9B	0.187903	0.216	0.059	4.16e-12	N
SLC16A9	-0.027587	0.404	0.165	4.2e-12	N
GRID2	0.202418	0.23	0.067	4.22e-12	N
MLF1	0.241117	0.124	0.008	4.23e-12	N
ABCD4	0.18476	0.169	0.032	4.29e-12	N
MPP3	0.123994	0.28	0.094	4.38e-12	N
Metazoa-SRP.871	0.230608	0.106	0	4.47e-12	N
FAM129A	0.299787	0.137	0.015	4.59e-12	Y
NAA50	0.149695	0.202	0.051	4.62e-12	N
ZDHHC21	0.0053562	0.443	0.192	4.63e-12	N
KPNA1	0.12907	0.244	0.076	4.65e-12	N
ZC3H7A	-0.00743321	0.304	0.109	4.7e-12	N
NUDT21	0.16722	0.195	0.045	4.83e-12	N
SFMBT1	0.099429	0.337	0.133	5.01e-12	N
MYO6	0.112529	0.727	0.382	5.01e-12	N
FNIP2	0.290133	0.28	0.101	5.02e-12	Y
RYK	0.173111	0.185	0.04	5.08e-12	N
ZBTB1	0.149435	0.279	0.096	5.11e-12	N
DDX18	0.204645	0.153	0.024	5.22e-12	N
TBC1D16	0.207983	0.209	0.056	5.22e-12	N
KHDRBS2	0.05177	0.283	0.096	5.24e-12	N
TAPBPL	0.259995	0.105	0	5.29e-12	Y
MLEC	0.107152	0.176	0.035	5.45e-12	N
CCT2	0.130871	0.186	0.042	5.46e-12	N
KIAA1328	0.0446556	0.35	0.138	5.51e-12	N
CHRDL1	0.0945222	0.345	0.135	5.58e-12	N
MMD2	-0.754443	0.589	0.588	5.7e-12	Y
RPS19BP1	-0.198266	0	0.032	5.72e-12	N
TAB1	-0.243296	0	0.032	5.72e-12	N
ARID5A	0.172096	0.187	0.042	6.29e-12	N
SMG7	-0.0409155	0.337	0.126	6.33e-12	N
TXNRD1	0.225641	0.301	0.113	6.33e-12	N
ICE1	0.0366503	0.325	0.123	6.42e-12	N
CKAP5	-0.00478428	0.309	0.113	6.45e-12	N
TET3	0.0410278	0.352	0.14	6.49e-12	N
VEGFA	0.0276018	0.347	0.135	6.61e-12	N
LHX2	0.0666191	0.344	0.135	6.66e-12	N
SOCS7	0.0939989	0.265	0.089	6.75e-12	N
CTDSPL	0.122477	0.242	0.076	6.76e-12	N
TLE4	0.0258478	0.404	0.17	6.9e-12	N
EIF4G1	0.119086	0.206	0.052	6.97e-12	N
TRIM33	-0.0363743	0.464	0.2	7.14e-12	N
ACAT1	0.185852	0.197	0.049	7.35e-12	N
RNF7	0.196619	0.145	0.02	7.47e-12	N
NOTCH2	0.0416048	0.601	0.293	7.5e-12	N
LPCAT3	0.0860338	0.213	0.057	7.55e-12	N
THOC1	0.0572903	0.319	0.12	7.75e-12	N
TRAK1	-0.693934	0.645	0.594	7.79e-12	Y
TMEM87B	0.0740867	0.271	0.091	7.84e-12	N
BEX4	0.165567	0.223	0.064	7.85e-12	N
KLHDC10	0.0053923	0.462	0.204	7.92e-12	N
CEPT1	0.104359	0.226	0.064	7.94e-12	N
FBXL4	0.113715	0.305	0.113	8.01e-12	N
PLP1	0.219937	0.207	0.054	8.06e-12	N
TMF1	0.106631	0.204	0.052	8.12e-12	N
LRRC40	0.121773	0.197	0.049	8.34e-12	N
HLA-DPB1	0.270766	0.108	0.002	8.52e-12	Y
MESD	0.223913	0.162	0.03	8.69e-12	N
SCCPDH	0.0942168	0.252	0.079	8.7e-12	N
MVP	0.141099	0.189	0.044	8.77e-12	N
TARDBP	0.107332	0.22	0.062	8.93e-12	N
ATG5	0.0499294	0.292	0.104	8.98e-12	N
SLC38A9	0.0680554	0.223	0.064	9.02e-12	N
RNF145	0.165245	0.167	0.032	9.25e-12	N
CSTF3	0.019898	0.359	0.145	9.27e-12	N
CASP10	0.201965	0.139	0.017	9.35e-12	N
PTN	0.0506732	0.622	0.315	9.36e-12	N
HNRNPA2B1	0.0283213	0.713	0.343	9.46e-12	N
CRISPLD2	0.278506	0.227	0.067	9.55e-12	Y
USP14	0.0440224	0.279	0.094	9.63e-12	N
PPID	0.163561	0.186	0.042	9.76e-12	N
HACD1	0.175142	0.176	0.037	9.99e-12	N
PEBP1	0.173438	0.169	0.034	1e-11	N
NDFIP1	0.00852662	0.466	0.205	1.01e-11	N
DYNC1LI2	0.0807235	0.237	0.071	1.04e-11	N
TMEM68	0.0221698	0.274	0.093	1.06e-11	N
APLP2	-0.000624611	0.334	0.13	1.07e-11	N
RCOR1	-0.0195651	0.501	0.226	1.07e-11	N
PHTF2	0.104346	0.28	0.098	1.09e-11	N
STXBP4	0.131542	0.239	0.072	1.11e-11	N
ATL2	-0.928815	0.336	0.414	1.13e-11	Y
PXK	0.129764	0.251	0.081	1.16e-11	N
TRAF1	0.381348	0.114	0.005	1.19e-11	Y
YWHAH	0.243444	0.143	0.02	1.19e-11	N
ORC2	0.0179075	0.399	0.168	1.23e-11	N
WNK1	-0.00540407	0.486	0.217	1.23e-11	N
DHX29	0.124453	0.243	0.077	1.26e-11	N
KLHL29	0.0879346	0.544	0.263	1.27e-11	N
FAN1	0.0736967	0.506	0.237	1.32e-11	N
OLA1	0.0058493	0.356	0.143	1.33e-11	N
ACAP3	-0.00972906	0.319	0.12	1.34e-11	N
PPP2R2A	0.0636872	0.262	0.088	1.35e-11	N
RNF115	-0.0311874	0.436	0.189	1.36e-11	N
PATL1	0.143882	0.178	0.039	1.37e-11	N
NID2	0.114867	0.27	0.093	1.38e-11	N
FRYL	-0.0129596	0.589	0.281	1.39e-11	N
RSBN1L	0.0545908	0.271	0.094	1.39e-11	N
GNG12	0.0292757	0.284	0.098	1.39e-11	N
AMT	0.10106	0.188	0.044	1.41e-11	N
SVIL	0.0853995	0.492	0.232	1.42e-11	N
HRH1	0.256625	0.186	0.044	1.45e-11	Y
ATG7	0.0620281	0.544	0.256	1.46e-11	N
CACNA1A	0.0104189	0.248	0.077	1.47e-11	N
USP42	0.122526	0.29	0.104	1.51e-11	N
CALCA	0.272471	0.113	0.005	1.56e-11	Y
ARSB	0.0270807	0.344	0.135	1.59e-11	N
HPN	0.162256	0.205	0.054	1.59e-11	N
NUMB	0.00681329	0.517	0.239	1.6e-11	N
MAPRE3	0.0798899	0.289	0.104	1.63e-11	N
ATP10A	0.147581	0.271	0.094	1.67e-11	N
TMEM132A	0.0498632	0.286	0.099	1.71e-11	N
IFI27	0.241396	0.113	0.005	1.72e-11	N
SNTB1	0.0699083	0.484	0.229	1.73e-11	N
PPP2R5B	0.187048	0.134	0.015	1.78e-11	N
SPTBN1	0.184683	0.888	0.564	1.88e-11	N
HCN1	0.235004	0.22	0.066	1.88e-11	N
CDK6	0.368378	0.154	0.027	1.9e-11	Y
LRRFIP1	-0.00859652	0.473	0.214	2e-11	N
CYR61	0.260435	0.105	0.002	2.03e-11	Y
HERC1	-0.0183446	0.469	0.209	2.05e-11	N
VPS29	0.130986	0.178	0.039	2.08e-11	N
CASK	0.0818552	0.538	0.258	2.09e-11	N
C16orf52	0.094985	0.288	0.106	2.1e-11	N
TMEM176B	0.241881	0.116	0.007	2.22e-11	N
CARNMT1	0.150505	0.206	0.056	2.36e-11	N
ADAM17	0.0613146	0.264	0.089	2.47e-11	N
NIPBL	0.0232955	0.661	0.32	2.51e-11	N
IZUMO4	0.10144	0.2	0.051	2.54e-11	N
PUS7	-0.0101372	0.339	0.131	2.55e-11	N
AGO2	0.0435938	0.485	0.221	2.58e-11	N
PSMA1	0.0764346	0.245	0.079	2.6e-11	N
SLTM	0.00632642	0.507	0.231	2.66e-11	N
SEC23B	0.130428	0.191	0.047	2.68e-11	N
PRKD3	0.0675377	0.224	0.066	2.74e-11	N
CCDC189	0.163421	0.167	0.034	2.78e-11	N
GLT8D2	0.147109	0.182	0.042	2.83e-11	N
VIRMA	-0.013157	0.365	0.148	2.88e-11	N
MCU	0.0733241	0.34	0.136	2.96e-11	N
ACLY	0.0876916	0.241	0.077	3e-11	N
C11orf65	0.0483403	0.268	0.091	3e-11	N
DSTN	0.213438	0.178	0.04	3.05e-11	N
ZFR	-0.0355537	0.472	0.21	3.1e-11	N
RAB12	0.150404	0.148	0.024	3.15e-11	N
RHOA	-0.0183226	0.293	0.106	3.23e-11	N
NMT2	0.201267	0.169	0.035	3.25e-11	N
VCP	0.198204	0.162	0.032	3.35e-11	N
CLK4	0.167431	0.183	0.042	3.38e-11	N
FBXO11	0.0524927	0.72	0.372	3.38e-11	N
TFEB	0.0407386	0.278	0.098	3.44e-11	N
MTMR4	-0.180033	0	0.03	3.54e-11	N
JUP	-0.258645	0	0.03	3.54e-11	N
RAPGEF1	-0.01892	0.369	0.153	3.56e-11	N
SHOC2	0.173766	0.16	0.03	3.58e-11	N
LPGAT1	-0.0260811	0.381	0.162	3.67e-11	N
ACADVL	0.0145667	0.359	0.145	3.75e-11	N
LSG1	0.148691	0.151	0.025	3.75e-11	N
ACTR3	0.0463202	0.236	0.074	3.76e-11	N
CTPS1	0.191748	0.159	0.03	3.77e-11	N
RNF114	0.148381	0.169	0.035	3.82e-11	N
PLP2	0.206097	0.103	0.002	3.96e-11	N
CRY1	0.0702876	0.243	0.077	3.99e-11	N
HBEGF	0.233092	0.114	0.007	4e-11	N
TCEAL4	0.137611	0.169	0.035	4.04e-11	N
IFNAR2	0.22123	0.147	0.024	4.1e-11	N
RAD54L2	0.0124158	0.299	0.109	4.1e-11	N
NID1	0.188651	0.15	0.025	4.14e-11	N
ZFYVE16	0.0534423	0.308	0.118	4.19e-11	N
TMEM117	0.0479512	0.48	0.221	4.31e-11	N
POLR2B	0.0615018	0.29	0.104	4.33e-11	N
TMED10	-0.0422813	0.316	0.118	4.51e-11	N
TRAK2	0.0333993	0.282	0.099	4.51e-11	N
KAT6A	-0.0498101	0.515	0.234	4.66e-11	N
TRAF6	0.170427	0.168	0.035	4.67e-11	N
RAB18	0.0981309	0.22	0.066	4.68e-11	N
CCNY	0.0759052	0.597	0.293	4.76e-11	N
NDRG2	0.118792	0.581	0.301	4.76e-11	N
TMEM106B	0.21051	0.124	0.012	4.8e-11	N
RNF13	0.0279517	0.471	0.215	4.84e-11	N
CCNYL1	0.166206	0.22	0.066	4.98e-11	N
PFDN4	0.10327	0.207	0.057	5.07e-11	N
ADM	0.230744	0.11	0.005	5.12e-11	N
SETD3	-0.0235256	0.465	0.207	5.14e-11	N
LRFN5	0.170588	0.237	0.076	5.23e-11	N
MICAL1	0.122254	0.172	0.037	5.32e-11	N
HMBOX1	-0.0534311	0.522	0.246	5.38e-11	N
AKAP11	0.140666	0.248	0.082	5.39e-11	N
ITPR1	0.0966024	0.277	0.099	5.48e-11	N
TNKS	-0.0680168	0.446	0.199	5.54e-11	N
DHX36	0.0494795	0.296	0.109	5.57e-11	N
ATRX	-0.0288858	0.551	0.259	5.58e-11	N
TBC1D23	0.0844164	0.221	0.066	5.8e-11	N
AGFG1	0.0713406	0.259	0.088	5.83e-11	N
SEC62	0.0296334	0.296	0.109	5.84e-11	N
CSNK1G2	0.126645	0.159	0.03	5.94e-11	N
PPM1K	0.140129	0.747	0.426	6.03e-11	N
RNF38	-0.026211	0.371	0.153	6.05e-11	N
PANK2	0.00432336	0.345	0.136	6.08e-11	N
SF3B1	0.0304228	0.325	0.126	6.13e-11	N
MYO1E	0.125548	0.227	0.071	6.22e-11	N
RABAC1	0.229832	0.106	0.003	6.25e-11	N
PTBP3	0.178576	0.137	0.019	6.27e-11	N
CACNA2D3	0.103334	0.275	0.098	6.33e-11	N
MRPS27	0.0991031	0.208	0.059	6.33e-11	N
GNAL	0.00642119	0.308	0.116	6.38e-11	N
IFIT5	0.205994	0.123	0.012	6.46e-11	N
CEP170	0.0758706	0.439	0.2	6.5e-11	N
ERBB2	0.0943985	0.175	0.039	6.68e-11	N
RALA	0.116108	0.243	0.079	6.73e-11	N
SYNJ1	0.0717898	0.224	0.067	6.84e-11	N
WSB1	0.131509	0.185	0.045	6.85e-11	N
LMAN1	0.166723	0.175	0.039	6.87e-11	N
TMEM60	0.186691	0.13	0.015	6.97e-11	N
FCHSD2	0.00137129	0.41	0.18	7.1e-11	N
CADPS	0.0821527	0.256	0.086	7.1e-11	N
TTC23	0.0200409	0.302	0.114	7.11e-11	N
CUL2	0.0786592	0.267	0.093	7.19e-11	N
EDNRB	0.104024	0.297	0.113	7.25e-11	N
AASDH	0.000500512	0.252	0.084	7.3e-11	N
ATP11A	0.116779	0.239	0.077	7.34e-11	N
BABAM2	-0.00321181	0.607	0.298	7.46e-11	N
DUSP1	0.222408	0.105	0.003	7.5e-11	N
FGGY	0.0149395	0.424	0.185	7.57e-11	N
PDLIM3	-0.011904	0.424	0.184	7.61e-11	N
PRRC2C	0.00911181	0.554	0.261	7.69e-11	N
EIF4G2	0.135041	0.2	0.054	7.87e-11	N
KDM2B	-0.00278918	0.499	0.231	8.04e-11	N
AHI1	0.0699626	0.368	0.153	8.08e-11	N
SFXN1	0.123812	0.223	0.067	8.12e-11	N
KDELR2	0.142665	0.161	0.032	8.27e-11	N
AFTPH	0.0655364	0.244	0.079	8.31e-11	N
RAPGEF2	0.142371	0.262	0.093	8.48e-11	N
NAGK	0.144987	0.166	0.035	8.59e-11	N
CCT8	0.159291	0.172	0.039	8.62e-11	N
TRMT11	0.154835	0.215	0.064	8.78e-11	N
EMC10	0.237776	0.141	0.022	8.87e-11	N
SEC63	0.00771699	0.385	0.165	8.9e-11	N
FAM169A	0.200428	0.169	0.039	8.92e-11	N
Metazoa-SRP.155	0.213851	0.097	0	9.13e-11	N
ARHGAP32	0.0596447	0.281	0.101	9.2e-11	N
CYB5R4	0.0274248	0.292	0.108	9.31e-11	N
SYN2	0.136712	0.282	0.104	9.34e-11	N
SNX1	-0.0437082	0.326	0.128	9.47e-11	N
PGK1	0.16847	0.195	0.052	9.56e-11	N
TSPAN33	0.177943	0.158	0.03	9.62e-11	N
EVA1C	0.189946	0.304	0.123	9.64e-11	N
TPR	-0.0152773	0.278	0.099	9.7e-11	N
BCAN	0.21599	0.18	0.044	9.73e-11	N
MCUB	-0.00749104	0.475	0.217	9.8e-11	N
CHN1	0.0449902	0.467	0.21	9.85e-11	N
ZWILCH	0.0295758	0.247	0.081	9.98e-11	N
GNAI3	0.0797026	0.216	0.064	1.01e-10	N
MATN2	0.267727	0.856	0.606	1.03e-10	Y
GALNT12	0.206774	0.168	0.037	1.03e-10	N
EME2	0.17661	0.153	0.029	1.05e-10	N
ADAM15	0.12714	0.158	0.03	1.05e-10	N
AGTPBP1	0.122869	0.247	0.084	1.06e-10	N
FOXP1	0.0769969	0.324	0.128	1.07e-10	N
DPH6	0.0381569	0.327	0.131	1.07e-10	N
HECTD2	0.0379687	0.306	0.118	1.07e-10	N
CHPT1	0.079299	0.264	0.093	1.1e-10	N
UBQLN1	0.0515694	0.283	0.104	1.1e-10	N
BLCAP	0.237345	0.128	0.015	1.16e-10	N
CHI3L1	0.517697	0.1	0.002	1.17e-10	Y
HSPA4L	0.165796	0.219	0.067	1.18e-10	N
PTCD3	0.0270205	0.297	0.111	1.19e-10	N
MTMR6	0.118699	0.224	0.069	1.19e-10	N
BBS7	0.0806954	0.235	0.074	1.2e-10	N
TBC1D5	-0.00936082	0.596	0.288	1.21e-10	N
RAB23	0.0657343	0.216	0.064	1.22e-10	N
SMAD2	-0.0298607	0.342	0.14	1.22e-10	N
KIFAP3	0.0398691	0.273	0.099	1.25e-10	N
AMOTL2	0.209622	0.111	0.007	1.25e-10	N
CORO1B	0.180284	0.118	0.01	1.25e-10	N
SLMAP	-0.00277708	0.572	0.278	1.26e-10	N
C1QTNF4	0.310475	0.106	0.005	1.27e-10	Y
XRRA1	0.115661	0.215	0.064	1.32e-10	N
SNRPA1	0.186226	0.14	0.022	1.33e-10	N
EZR	0.0176653	0.308	0.116	1.35e-10	N
SULF2	0.128032	0.148	0.025	1.37e-10	N
SLC25A29	-0.0151427	0.313	0.12	1.41e-10	N
FAM160A1	0.183736	0.147	0.025	1.43e-10	N
2006-03-01	-0.0538137	0.401	0.172	1.43e-10	N
ADIRF	0.223534	0.128	0.015	1.46e-10	N
RAB34	0.117975	0.138	0.02	1.47e-10	N
IFT140	0.173821	0.183	0.047	1.47e-10	N
PER3	0.113165	0.299	0.116	1.47e-10	N
RPS5	0.110709	0.215	0.064	1.48e-10	N
PDE7A	0.0493056	0.27	0.098	1.49e-10	N
PPP2R1B	0.0138648	0.276	0.101	1.5e-10	N
CMPK2	0.230461	0.096	0	1.5e-10	N
COL5A3	0.0644286	0.327	0.133	1.5e-10	N
LCMT1	0.0306488	0.302	0.114	1.51e-10	N
LMAN2	0.184503	0.159	0.032	1.51e-10	N
IDUA	0.202775	0.117	0.01	1.52e-10	N
CGGBP1	-0.0511405	0.355	0.146	1.52e-10	N
UBA2	0.0298036	0.273	0.098	1.52e-10	N
STXBP5L	0.00686471	0.322	0.126	1.53e-10	N
GMPPA	0.138168	0.157	0.03	1.54e-10	N
ABHD2	-0.0220616	0.357	0.148	1.57e-10	N
PICALM	-0.0365	0.507	0.239	1.58e-10	N
MOGS	0.183885	0.103	0.003	1.63e-10	N
ABLIM1	0.0783233	0.743	0.412	1.63e-10	N
GRK2	0.187098	0.114	0.008	1.63e-10	N
PPT1	0.210436	0.149	0.027	1.7e-10	N
B3GLCT	0.177326	0.161	0.034	1.7e-10	N
PELI2	0.0587505	0.264	0.093	1.74e-10	N
DHX40	0.0293333	0.296	0.113	1.74e-10	N
PRKRA	0.15341	0.191	0.051	1.75e-10	N
PTRH2	0.196721	0.145	0.025	1.76e-10	N
SLC25A13	0.0117695	0.357	0.145	1.77e-10	N
LANCL2	0.0328733	0.255	0.088	1.8e-10	N
CD109	0.011086	0.219	0.066	1.83e-10	N
MNAT1	-0.0244442	0.396	0.17	1.86e-10	N
AIDA	0.217663	0.174	0.042	1.89e-10	N
PAPD5	0.130651	0.243	0.082	1.89e-10	N
IL15	0.224225	0.117	0.01	1.92e-10	N
UTP20	0.0845948	0.237	0.077	1.92e-10	N
HIPK3	0.0147222	0.315	0.125	1.99e-10	N
CAPRIN2	0.220899	0.138	0.022	2.09e-10	N
FANCC	0.125852	0.189	0.049	2.11e-10	N
ADGRV1	-0.00315509	0.389	0.172	2.13e-10	N
IL4R	0.249748	0.166	0.037	2.2e-10	N
SS18	0.00586695	0.242	0.079	2.2e-10	N
AATF	0.1159	0.2	0.057	2.33e-10	N
BCKDHB	0.0398267	0.35	0.145	2.46e-10	N
NANS	0.139368	0.203	0.057	2.47e-10	N
TGFBR2	0.232964	0.094	0	2.47e-10	N
ADAM2	0.148419	0.191	0.052	2.48e-10	N
TMEM135	-0.0403065	0.474	0.221	2.5e-10	N
NECAP2	0.194602	0.144	0.025	2.54e-10	N
SAMD12	0.0565742	0.388	0.172	2.54e-10	N
CTR9	0.155363	0.136	0.02	2.58e-10	N
SLC15A3	0.223137	0.112	0.008	2.64e-10	N
SCMH1	0.0065303	0.475	0.222	2.66e-10	N
RPL22	0.0389279	0.268	0.096	2.67e-10	N
BAIAP2	0.0608847	0.258	0.089	2.68e-10	N
DYRK1A	0.0294101	0.375	0.16	2.8e-10	N
MITD1	0.097813	0.163	0.035	2.8e-10	N
RNF19B	0.228	0.14	0.024	2.83e-10	N
YWHAQ	0.178169	0.21	0.064	2.84e-10	N
FGF12	0.00929022	0.37	0.158	2.88e-10	N
SUPT20H	0.0294876	0.265	0.094	2.92e-10	N
PPP1R9A	0.0425506	0.4	0.178	2.95e-10	N
ZNF382	0.0296999	0.26	0.091	2.96e-10	N
TFRC	0.143731	0.187	0.049	2.98e-10	N
PARP8	0.317013	0.117	0.012	3e-10	Y
CNTRL	0.141826	0.222	0.071	3.03e-10	N
PBXIP1	0.0410418	0.296	0.113	3.04e-10	N
UNC13C	0.155162	0.186	0.049	3.14e-10	N
PTPN2	0.0375947	0.233	0.076	3.17e-10	N
PHF19	0.0787174	0.185	0.047	3.19e-10	N
SLC2A1	0.151268	0.177	0.044	3.25e-10	N
SPECC1L	0.0130276	0.699	0.354	3.32e-10	N
TMEM168	0.0929462	0.16	0.034	3.34e-10	N
PDLIM7	0.206134	0.104	0.005	3.35e-10	N
CHMP5	0.25901	0.111	0.008	3.41e-10	Y
RPLP1	0.185411	0.119	0.012	3.42e-10	N
RPS6KC1	-0.0270265	0.41	0.178	3.43e-10	N
CD274	0.326172	0.093	0	3.45e-10	N
DPY19L1	0.143704	0.177	0.044	3.45e-10	N
B4GALT1	0.198697	0.131	0.019	3.46e-10	N
NAPG	0.116473	0.181	0.045	3.52e-10	N
SLC35A1	-0.0247037	0.279	0.101	3.65e-10	N
CAPRIN1	0.0362933	0.234	0.076	3.65e-10	N
PNPLA8	-0.0395516	0.376	0.162	3.72e-10	N
WDR1	0.186862	0.152	0.03	3.73e-10	N
TNPO1	0.016759	0.327	0.133	3.81e-10	N
PSIP1	0.0339187	0.257	0.091	3.93e-10	N
ANP32B	0.175704	0.138	0.022	3.94e-10	N
LRRN3	0.112155	0.163	0.035	3.96e-10	N
NRP2	0.14139	0.192	0.054	3.97e-10	N
SLC25A36	0.15135	0.164	0.037	3.97e-10	N
NARS2	0.0895923	0.265	0.094	4.04e-10	N
SLC36A4	0.138768	0.179	0.045	4.11e-10	N
CTSS	0.16723	0.178	0.045	4.11e-10	N
CFAP61	0.0337805	0.233	0.076	4.12e-10	N
ALDOC	0.0198087	0.338	0.136	4.17e-10	N
ID3	0.279622	0.104	0.005	4.23e-10	Y
AHCYL2	-0.338733	0.915	0.864	4.32e-10	Y
SH3BP2	0.116738	0.15	0.029	4.32e-10	N
ACTN2	0.0232347	0.237	0.079	4.36e-10	N
MYRIP	-0.365205	0.863	0.785	4.37e-10	Y
PTP4A2	0.030574	0.258	0.091	4.4e-10	N
ELF2	-0.0704919	0.418	0.187	4.4e-10	N
HSPD1	0.189356	0.131	0.019	4.4e-10	N
ERC1	-0.0276081	0.488	0.229	4.43e-10	N
MTM1	0.0541559	0.322	0.13	4.5e-10	N
NFRKB	0.148452	0.164	0.037	4.54e-10	N
RAB5A	-0.0373534	0.322	0.128	4.63e-10	N
ARL4C	0.109952	0.169	0.039	4.72e-10	N
SLC9A8	-0.0217065	0.318	0.126	4.75e-10	N
GPI	-0.0163665	0.429	0.195	4.78e-10	N
VAPA	0.0381084	0.251	0.086	5.04e-10	N
RCN2	0.0509116	0.458	0.214	5.09e-10	N
ACBD5	0.00504041	0.258	0.093	5.28e-10	N
SREK1	-0.036185	0.34	0.138	5.33e-10	N
PIGT	0.159387	0.124	0.015	5.44e-10	N
DDAH2	0.196172	0.1	0.003	5.45e-10	N
MFSD12	0.208079	0.1	0.003	5.49e-10	N
SLC7A2	0.159111	0.147	0.027	5.51e-10	N
DNAJA4	0.228051	0.117	0.012	5.57e-10	N
DNAJC3	-0.00473584	0.271	0.099	5.66e-10	N
GPC4	0.0576762	0.256	0.091	5.72e-10	N
UTRN	-0.0322044	0.54	0.258	5.73e-10	N
DAPK1	-0.0244989	0.492	0.236	5.88e-10	N
RBFOX1	-0.226629	0.328	0.13	5.97e-10	N
CCM2	0.00157592	0.336	0.138	6e-10	N
NCAM1	-0.0120897	0.397	0.175	6.11e-10	N
PDLIM4	0.182055	0.103	0.005	6.13e-10	N
SUMF1	0.101211	0.23	0.076	6.35e-10	N
FBXW7	-0.0367268	0.484	0.224	6.41e-10	N
SEC11A	0.0214614	0.256	0.091	6.41e-10	N
CTSH	0.247863	0.109	0.008	6.42e-10	N
USP38	0.0718645	0.191	0.052	6.48e-10	N
XPC	0.162712	0.155	0.032	6.54e-10	N
SESN3	0.0343121	0.335	0.14	6.62e-10	N
C6orf106	-0.040247	0.353	0.148	6.66e-10	N
RAB2A	0.020824	0.333	0.135	6.76e-10	N
DTYMK	0.121215	0.249	0.088	6.85e-10	N
ACADSB	0.0278058	0.322	0.13	6.87e-10	N
TWISTNB	0.168372	0.113	0.01	6.91e-10	N
ANP32A	0.0963115	0.196	0.056	7.03e-10	N
NAV3	0.234732	0.208	0.064	7.05e-10	N
TRA2B	-0.0259797	0.336	0.138	7.1e-10	N
NPLOC4	-0.0441204	0.484	0.227	7.12e-10	N
NME1	-0.0577514	0.571	0.278	7.12e-10	N
PITPNM2	0.0163785	0.286	0.109	7.19e-10	N
ESYT2	-0.0239293	0.29	0.111	7.22e-10	N
ADGRG1	0.0422067	0.414	0.187	7.31e-10	N
SMARCA4	-0.0231168	0.36	0.152	7.35e-10	N
CYB5A	0.023076	0.217	0.067	7.52e-10	N
RAB3GAP1	-0.00257568	0.55	0.263	7.53e-10	N
PPP6R3	-0.0473506	0.565	0.269	7.69e-10	N
CEP131	0.0612879	0.286	0.108	7.7e-10	N
CXCL11	0.500687	0.091	0	7.88e-10	N
SMAP2	0.127048	0.18	0.047	7.89e-10	N
MCUR1	0.123917	0.181	0.047	8.37e-10	N
ATXN1	0.163517	0.187	0.052	8.43e-10	N
ACAP2	-0.0278307	0.62	0.308	8.5e-10	N
PARD6G	0.105939	0.172	0.042	8.55e-10	N
GOLGB1	-0.0441001	0.462	0.214	8.66e-10	N
GLS2	0.079862	0.258	0.093	8.72e-10	N
MPHOSPH8	-0.0596386	0.373	0.158	8.83e-10	N
NARF	-0.0257976	0.629	0.308	9e-10	N
FERMT2	-0.00388461	0.601	0.295	9.01e-10	N
SREBF1	0.161402	0.176	0.044	9.07e-10	N
LMBRD1	-0.00316647	0.348	0.148	9.08e-10	N
UQCC1	-0.0199291	0.338	0.138	9.09e-10	N
GPRC5C	0.0242919	0.248	0.086	9.18e-10	N
DBI	0.0704399	0.249	0.086	9.3e-10	N
CORO1C	0.164074	0.156	0.034	9.49e-10	N
NEBL	0.24869	0.915	0.753	9.59e-10	N
ITGAM	0.2098	0.102	0.005	9.93e-10	N
WDR11	0.022412	0.25	0.088	1e-09	N
AAGAB	0.111978	0.18	0.047	1.01e-09	N
WDR26	-0.00792735	0.29	0.111	1.01e-09	N
KATNAL1	0.10916	0.194	0.056	1.01e-09	N
IFT43	-0.0384112	0.274	0.101	1.03e-09	N
USP25	0.117045	0.219	0.071	1.04e-09	N
NUCKS1	0.0302689	0.342	0.143	1.05e-09	N
NCOA6	-0.0843029	0.506	0.234	1.07e-09	N
SETX	-0.102686	0.337	0.138	1.08e-09	N
BEX1	0.146576	0.159	0.035	1.1e-09	N
SPPL3	0.0555334	0.279	0.106	1.11e-09	N
G3BP2	0.190866	0.143	0.027	1.12e-09	N
AGPS	0.0344088	0.23	0.076	1.12e-09	N
FLNB	0.268055	0.15	0.032	1.12e-09	Y
SNCAIP	-0.0471397	0.342	0.143	1.13e-09	N
RABL6	0.0272944	0.292	0.114	1.13e-09	N
RAB8B	0.028387	0.289	0.111	1.15e-09	N
ARL13B	0.0549416	0.308	0.123	1.15e-09	N
TTC39B	0.152116	0.197	0.059	1.17e-09	N
STUB1	0.171839	0.108	0.008	1.18e-09	N
RIPOR2	0.0934905	0.311	0.126	1.18e-09	N
C1QTNF8	0.123629	0.234	0.081	1.19e-09	N
FBXO22	0.119056	0.2	0.059	1.19e-09	N
DLG2	-0.0765392	0.447	0.204	1.19e-09	N
TXLNG	0.0750968	0.232	0.079	1.21e-09	N
KIAA0355	-0.0029033	0.262	0.094	1.23e-09	N
EPRS	0.00815856	0.249	0.088	1.23e-09	N
RGL2	0.181749	0.118	0.013	1.25e-09	N
RIC1	-0.0668524	0.347	0.145	1.25e-09	N
EXT2	0.0767218	0.2	0.059	1.26e-09	N
HEATR5A	-0.0270757	0.535	0.261	1.29e-09	N
ASPH	0.00461036	0.442	0.207	1.33e-09	N
THSD7A	0.038616	0.481	0.234	1.33e-09	N
DDAH1	0.108601	0.695	0.38	1.35e-09	N
KHDC4	-0.0338352	0.301	0.118	1.35e-09	N
RNH1	0.117811	0.174	0.044	1.36e-09	N
ATP6V0B	-0.185699	0	0.027	1.36e-09	N
NLK	0.00508016	0.5	0.237	1.38e-09	N
RPS11	0.211539	0.101	0.005	1.38e-09	N
ALS2	0.0233586	0.214	0.067	1.46e-09	N
ADGRE5	0.19225	0.118	0.013	1.5e-09	N
TOR1B	0.162061	0.155	0.034	1.55e-09	N
PITRM1	0.190952	0.157	0.035	1.6e-09	N
REV1	0.0930252	0.156	0.034	1.61e-09	N
MMAA	0.186725	0.135	0.024	1.66e-09	N
ZNF292	-0.0362147	0.485	0.227	1.72e-09	N
CCDC18	0.0472334	0.273	0.104	1.79e-09	N
COPB1	0.0611574	0.235	0.079	1.81e-09	N
INF2	0.159737	0.163	0.039	1.82e-09	N
GSTCD	0.13126	0.22	0.072	1.82e-09	N
SPPL2A	0.112309	0.197	0.059	1.85e-09	N
TSPYL2	0.149113	0.17	0.044	1.86e-09	N
CETN3	0.179619	0.137	0.024	1.88e-09	N
ARPC1B	0.213899	0.099	0.005	1.9e-09	N
GABBR1	0.0277758	0.311	0.126	1.91e-09	N
CDH13	0.11301	0.246	0.088	1.94e-09	N
CACUL1	0.0544838	0.222	0.072	1.94e-09	N
RAB28	-0.0216491	0.508	0.236	1.95e-09	N
SH2D6	0.0587514	0.191	0.054	1.96e-09	N
LYN	0.163643	0.175	0.045	1.97e-09	N
NDUFAF2	-0.0671244	0.446	0.205	1.98e-09	N
C1S	0.249544	0.096	0.003	2.03e-09	N
MED14	0.126892	0.175	0.045	2.04e-09	N
SGCE	0.0089033	0.254	0.093	2.04e-09	N
SAMD4B	0.00628059	0.292	0.114	2.06e-09	N
AFF4	-0.046062	0.462	0.209	2.12e-09	N
KDELR1	0.174617	0.135	0.024	2.12e-09	N
SLC33A1	0.1234	0.172	0.044	2.13e-09	N
TDP2	-0.0024548	0.415	0.185	2.13e-09	N
PHACTR2	0.00341327	0.368	0.16	2.14e-09	N
PRKAR1A	0.0459042	0.199	0.059	2.17e-09	N
PNRC1	0.130363	0.186	0.052	2.19e-09	N
FER1L6	0.179884	0.106	0.008	2.2e-09	N
IQSEC1	0.0278738	0.313	0.13	2.23e-09	N
WDR70	0.0276075	0.71	0.369	2.23e-09	N
XRCC4	-0.0217393	0.344	0.146	2.24e-09	N
WASL	-0.0145765	0.285	0.109	2.25e-09	N
SOCS2	0.234579	0.103	0.007	2.25e-09	N
WDR41	0.0341487	0.231	0.079	2.25e-09	N
PCF11	0.0412781	0.217	0.069	2.28e-09	N
SASH1	-0.560673	0.717	0.648	2.28e-09	Y
PHF10	0.0573408	0.194	0.056	2.35e-09	N
PSMB7	0.0451669	0.197	0.059	2.36e-09	N
PAPOLA	-0.0506185	0.365	0.157	2.39e-09	N
STK32C	0.162483	0.116	0.013	2.45e-09	N
NIM1K	0.0522968	0.244	0.086	2.46e-09	N
SNX7	0.151417	0.134	0.024	2.48e-09	N
MGAT5	0.0308719	0.37	0.163	2.51e-09	N
TANC1	0.0383081	0.233	0.079	2.51e-09	N
RHOJ	0.0467139	0.271	0.101	2.52e-09	N
CLINT1	0.00970134	0.232	0.079	2.52e-09	N
ZNF277	-0.0521676	0.485	0.227	2.57e-09	N
SMC4	0.150063	0.129	0.02	2.61e-09	N
CEP350	-0.0638982	0.514	0.247	2.64e-09	N
TADA2A	0.0157875	0.294	0.118	2.67e-09	N
DCAF7	0.103884	0.222	0.074	2.69e-09	N
TMED3	0.179417	0.099	0.005	2.69e-09	N
CCDC47	-0.0620057	0.366	0.158	2.74e-09	N
DYSF	0.169543	0.164	0.04	2.77e-09	N
CTNNBL1	0.0732211	0.276	0.108	2.82e-09	N
SMCHD1	-0.0218524	0.231	0.079	2.91e-09	N
SCLY	0.0552623	0.226	0.076	2.91e-09	N
MVB12B	-0.00646048	0.262	0.096	2.92e-09	N
RABGEF1	0.0738013	0.189	0.054	2.94e-09	N
AGAP1	-0.0340921	0.569	0.279	2.94e-09	N
RAB21	0.133271	0.153	0.034	2.98e-09	N
APBB3	0.145633	0.115	0.013	2.98e-09	N
TMEM245	0.100543	0.219	0.072	3e-09	N
KIF3A	-0.0345728	0.285	0.113	3.06e-09	N
STYX	-0.0750174	0.567	0.273	3.1e-09	N
LSM14A	-0.078834	0.445	0.205	3.1e-09	N
TDRD3	-0.0633771	0.428	0.195	3.1e-09	N
PHC2	0.105342	0.284	0.114	3.1e-09	N
MOB1B	0.0363078	0.25	0.091	3.17e-09	N
ATR	0.0121525	0.249	0.091	3.17e-09	N
SLC28A1	0.0580833	0.261	0.098	3.18e-09	N
UST	0.155262	0.278	0.111	3.24e-09	N
DENND4C	-0.0588388	0.393	0.177	3.33e-09	N
APH1A	0.147232	0.119	0.015	3.34e-09	N
SDF2	0.0995463	0.131	0.022	3.4e-09	N
ZFP36	0.212544	0.091	0.002	3.43e-09	N
CYLD	0.15463	0.163	0.04	3.44e-09	N
SEMA3C	0.238503	0.091	0.002	3.46e-09	N
PLEKHA2	-0.0348228	0.318	0.13	3.5e-09	N
NIN	-0.00447492	0.697	0.357	3.56e-09	N
ARHGAP9	-0.0931486	0.396	0.175	3.59e-09	N
ARMCX2	0.183108	0.108	0.01	3.61e-09	N
ETV7	0.233168	0.101	0.007	3.64e-09	N
FKRP	0.0406828	0.371	0.165	3.66e-09	N
ROCK1	-0.0787715	0.501	0.239	3.71e-09	N
TMEM106A	-0.031295	0.297	0.118	3.72e-09	N
UROD	0.17571	0.104	0.008	3.87e-09	N
OSMR	0.232166	0.104	0.008	3.92e-09	N
FIG4	0.11366	0.206	0.066	3.95e-09	N
GTDC1	-0.104754	0.395	0.177	3.96e-09	N
VPS13B	0.0939651	0.796	0.451	4e-09	N
ADAM10	0.0417425	0.278	0.109	4.09e-09	N
FRMD5	0.194062	0.129	0.022	4.15e-09	N
SCLT1	-0.0464674	0.49	0.232	4.17e-09	N
C9orf3	0.03127	0.67	0.35	4.3e-09	N
EXOC2	0.0300853	0.28	0.111	4.38e-09	N
VPS13C	-0.104689	0.486	0.224	4.45e-09	N
DGKB	-0.287767	0.872	0.855	4.48e-09	Y
TXN	0.143191	0.114	0.013	4.49e-09	N
LRRC8D	0.0655126	0.246	0.089	4.52e-09	N
AASS	-0.029453	0.286	0.111	4.55e-09	N
TTLL5	-0.0126789	0.408	0.187	4.56e-09	N
SFSWAP	-0.0707515	0.37	0.16	4.58e-09	N
PDE6D	0.00541795	0.311	0.126	4.72e-09	N
KIAA0100	-0.0014699	0.27	0.103	4.75e-09	N
NAA20	0.0698284	0.205	0.066	4.78e-09	N
PDS5B	-0.0669876	0.359	0.157	4.94e-09	N
COX15	0.135696	0.172	0.045	5.09e-09	N
BIRC2	0.12158	0.16	0.039	5.13e-09	N
NME7	-0.0592141	0.395	0.18	5.26e-09	N
EIF3E	-0.0157237	0.255	0.094	5.28e-09	N
PHF3	-0.0629697	0.306	0.123	5.32e-09	N
SDK1	0.155204	0.193	0.059	5.34e-09	N
MAGT1	0.00269133	0.196	0.059	5.39e-09	N
PRPSAP1	0.0544735	0.183	0.052	5.43e-09	N
RANBP9	0.0183487	0.354	0.155	5.48e-09	N
DMXL1	-0.0295085	0.468	0.222	5.55e-09	N
BRD8	-0.0054295	0.309	0.128	5.55e-09	N
GPS2	0.117872	0.141	0.029	5.56e-09	N
ECEL1	0.196333	0.107	0.01	5.77e-09	N
RNF149	0.131957	0.161	0.04	5.84e-09	N
PACSIN2	0.0260439	0.193	0.057	5.96e-09	N
FEZ1	-0.0133842	0.328	0.14	5.97e-09	N
FARP2	0.0412166	0.248	0.091	6.04e-09	N
ANK3	-0.0560229	0.295	0.116	6.08e-09	N
WDSUB1	0.0438947	0.226	0.077	6.12e-09	N
BRD7	0.0877472	0.178	0.049	6.21e-09	N
HNRNPUL1	0.00672567	0.215	0.071	6.24e-09	N
P2RX7	0.122501	0.196	0.061	6.24e-09	N
STK38	0.0857996	0.183	0.052	6.26e-09	N
MTCL1	0.132528	0.178	0.051	6.28e-09	N
HEATR6	0.12318	0.139	0.027	6.37e-09	N
MAP3K8	0.243123	0.103	0.008	6.55e-09	N
IFT88	0.0474466	0.244	0.089	6.56e-09	N
SEC11C	0.0435021	0.234	0.082	6.56e-09	N
BDP1	-0.0858385	0.417	0.187	6.58e-09	N
RAP1GDS1	-0.082374	0.55	0.273	6.59e-09	N
CCNDBP1	0.200208	0.092	0.003	6.62e-09	N
DSTYK	-0.0416832	0.234	0.082	6.97e-09	N
SYNRG	-0.0741547	0.423	0.192	7.07e-09	N
PRIMA1	0.206435	0.184	0.054	7.12e-09	N
HHATL	0.185157	0.106	0.01	7.15e-09	N
RPS27L	0.144924	0.123	0.019	7.19e-09	N
NF2	-0.104168	0.391	0.172	7.28e-09	N
SLC2A13	-0.035323	0.286	0.113	7.29e-09	N
YIPF1	0.108182	0.157	0.037	7.32e-09	N
TRIM27	0.0867891	0.196	0.061	7.38e-09	N
UBR2	-0.0912764	0.346	0.148	7.4e-09	N
BAG3	0.175081	0.116	0.015	7.44e-09	N
PRC1	0.0632251	0.234	0.084	7.47e-09	N
VPS41	0.0164796	0.31	0.128	7.53e-09	N
CEP95	-0.0200813	0.298	0.12	7.63e-09	N
TRAPPC4	0.118548	0.129	0.022	7.71e-09	N
RIPK2	0.18633	0.122	0.019	7.74e-09	N
FMR1	0.141172	0.134	0.025	7.88e-09	N
TRAPPC13	0.0273696	0.238	0.084	7.9e-09	N
TRAPPC11	0.0719089	0.245	0.089	8.12e-09	N
CYTH3	0.0340254	0.289	0.118	8.12e-09	N
FAM126B	-0.0506258	0.336	0.143	8.14e-09	N
PPHLN1	-0.0637677	0.529	0.256	8.24e-09	N
NAA25	0.0142729	0.288	0.116	8.27e-09	N
UBE3C	-0.0885997	0.388	0.173	8.36e-09	N
LRRK1	0.131692	0.153	0.035	8.4e-09	N
MCF2L2	0.170005	0.182	0.054	8.4e-09	N
ARHGEF40	0.0102308	0.224	0.076	8.44e-09	N
CHCHD10	-0.175334	0	0.025	8.44e-09	N
NCOA7	0.056739	0.219	0.074	8.49e-09	N
USF1	0.142597	0.15	0.034	8.54e-09	N
TNPO3	-0.0396434	0.361	0.16	8.74e-09	N
BASP1	0.207315	0.164	0.044	8.8e-09	N
LGALS14	0.0702815	0.29	0.12	8.9e-09	N
SBNO2	0.0790252	0.234	0.082	8.95e-09	N
FOSL1	0.21179	0.092	0.003	8.97e-09	N
NAA16	0.0711952	0.178	0.051	9.02e-09	N
YLPM1	0.000814042	0.289	0.116	9.02e-09	N
LARS	0.02133	0.206	0.066	9.11e-09	N
SLC9A9	0.0361828	0.646	0.33	9.2e-09	N
ISG20	0.213167	0.084	0	9.27e-09	N
WBP4	0.0234148	0.228	0.079	9.36e-09	N
DIAPH2	0.0652535	0.634	0.325	9.37e-09	N
PARP15	0.197148	0.095	0.005	9.38e-09	N
PGGT1B	-0.022104	0.228	0.079	9.41e-09	N
COL8A1	0.368326	0.113	0.015	9.45e-09	Y
DYNC2LI1	0.012654	0.312	0.131	9.68e-09	N
RGS7	0.0472434	0.406	0.19	1.01e-08	N
RNF167	0.131933	0.137	0.027	1.01e-08	N
SLC38A6	0.0823916	0.159	0.039	1.01e-08	N
STOM	0.194246	0.115	0.015	1.01e-08	N
PIKFYVE	0.0194937	0.248	0.091	1.01e-08	N
GGT7	-0.0615968	0.299	0.123	1.02e-08	N
DNAJB9	0.196169	0.105	0.01	1.02e-08	N
ARHGAP10	-0.0272648	0.292	0.12	1.03e-08	N
NPR2	0.10859	0.115	0.015	1.05e-08	N
NAPB	0.045044	0.231	0.082	1.05e-08	N
GATB	0.0984049	0.222	0.076	1.05e-08	N
CAPNS1	0.184898	0.114	0.015	1.06e-08	N
STIM2	-0.0120272	0.256	0.096	1.09e-08	N
CDC73	-0.054452	0.337	0.145	1.1e-08	N
KIAA1549L	0.186593	0.171	0.047	1.1e-08	N
FAM57A	0.129728	0.137	0.027	1.13e-08	N
MAP2K4	0.151743	0.159	0.04	1.14e-08	N
RABEP2	-0.0550453	0.36	0.16	1.14e-08	N
SKIV2L2	-0.0288396	0.314	0.131	1.14e-08	N
C11orf80	-0.00190905	0.459	0.221	1.17e-08	N
RPA1	-0.0485041	0.3	0.121	1.18e-08	N
EMC2	-0.02384	0.278	0.109	1.18e-08	N
CREG1	0.187477	0.129	0.024	1.18e-08	N
PJA2	-0.0344266	0.246	0.091	1.22e-08	N
ARHGAP21	0.0513773	0.68	0.364	1.23e-08	N
CAPN1	0.170397	0.127	0.022	1.24e-08	N
MIIP	0.169748	0.098	0.007	1.26e-08	N
C1orf131	0.129097	0.123	0.02	1.31e-08	N
PLA2R1	0.0437088	0.188	0.056	1.31e-08	N
TAF1B	0.128148	0.132	0.025	1.31e-08	N
OPA1	-8.91e-05	0.372	0.167	1.33e-08	N
TP53I3	0.163128	0.114	0.015	1.34e-08	N
CNOT6L	0.107986	0.214	0.072	1.34e-08	N
NSFL1C	0.031508	0.169	0.045	1.36e-08	N
ATG16L2	0.0741369	0.173	0.047	1.37e-08	N
BEX2	0.223533	0.11	0.013	1.39e-08	N
ABHD17B	0.0517574	0.248	0.093	1.4e-08	N
TMEM134	0.147885	0.124	0.02	1.44e-08	N
PNKP	0.00943203	0.18	0.051	1.46e-08	N
SHISA5	0.174409	0.111	0.013	1.47e-08	N
FNTA	-0.0798941	0.296	0.12	1.47e-08	N
ABL2	-0.105262	0.461	0.219	1.47e-08	N
UBE3B	0.0239186	0.243	0.089	1.48e-08	N
ZNF800	0.0707291	0.128	0.022	1.48e-08	N
SPEG	0.0694741	0.193	0.061	1.49e-08	N
REXO4	0.129886	0.157	0.039	1.5e-08	N
UVRAG	-0.109118	0.403	0.182	1.53e-08	N
PAXBP1	-0.0359464	0.484	0.236	1.54e-08	N
HNRNPF	0.0193563	0.191	0.059	1.55e-08	N
MICU3	-0.0239068	0.293	0.12	1.59e-08	N
RAB22A	0.0235029	0.249	0.093	1.6e-08	N
CHM	-0.000345417	0.244	0.091	1.6e-08	N
CPD	-0.00656215	0.228	0.079	1.6e-08	N
LGI1	-0.0084904	0.605	0.318	1.64e-08	N
BRAP	-0.11663	0.337	0.146	1.66e-08	N
DICER1	-0.031902	0.337	0.146	1.67e-08	N
AQR	-0.00195122	0.305	0.128	1.67e-08	N
UCHL5	-0.00797106	0.196	0.061	1.69e-08	N
SUPV3L1	0.0203911	0.269	0.106	1.69e-08	N
STX18	0.0804823	0.2	0.064	1.72e-08	N
RGS20	-0.406052	0.881	0.747	1.79e-08	Y
PTPRD	0.00745925	0.635	0.328	1.83e-08	N
JTB	0.160896	0.115	0.017	1.84e-08	N
ADD1	-0.0336902	0.56	0.278	1.86e-08	N
PRPF39	0.0702136	0.21	0.071	1.86e-08	N
DBT	0.047102	0.206	0.067	1.88e-08	N
NUDCD3	-0.0445525	0.334	0.145	1.91e-08	N
ITGA11	0.0708307	0.183	0.054	1.94e-08	N
MOBP	-0.010801	0.216	0.074	1.95e-08	N
CREBRF	-0.0656055	0.388	0.177	2.01e-08	N
STX7	0.0703134	0.191	0.059	2.02e-08	N
MFSD1	0.176118	0.11	0.013	2.08e-08	N
FAM69C	0.163763	0.116	0.017	2.12e-08	N
SLC39A9	-0.0481001	0.299	0.123	2.13e-08	N
RIPK1	0.139244	0.164	0.044	2.15e-08	N
TTF1	-0.00579931	0.245	0.091	2.2e-08	N
NUDC	0.159383	0.166	0.045	2.22e-08	N
NTN1	0.0443402	0.292	0.121	2.23e-08	N
ILK	-0.0887474	0.329	0.14	2.27e-08	N
NAT8L	0.0135355	0.168	0.045	2.27e-08	N
MAML1	0.0670706	0.204	0.067	2.3e-08	N
[truncated: 14,679 more rows]

## Sheet: Top RTN4- DEGs
Top differentially expressed genes (DEGs) between RTN4- injured and control astrocyte nuclei
#top DEGS were those with significant differential expresion, based on >0.25 log-transformed fold change in either direction, if they were expressed in >10% nuclei in either group and had an FDR adj p-value <0.01
#p_val_adj is the False Discovery Rate adjusted p-value
#avg_logFC is the average of the natural log of the fold change
#pct.1 and pct.2 are the percentages of nuclei expressing each genes from the compared populations (injured and control, respectively)
#uncharacterized genes, such as ENSCJAG… were filtered and removed from this list
#the top 100 upregulated DEGs were selected for HumanBase Functional Module Detection
Gene symbol	avg_logFC	pct.1	pct.2	p_val_adj
B2M	2.88401	0.959	0.009	3.67164e-163
TFEC	2.00416	0.943	0.139	3.53734e-133
MX1	2.54099	0.757	0.006	6.85966e-113
DDX60	2.22707	0.771	0.085	1.07208e-92
IFI6	1.54608	0.653	0.021	8.22387e-84
STAT1	1.40854	0.598	0.041	1.70525e-66
IFIT1	1.60083	0.51	0.011	5.59226e-62
PARP14	1.55245	0.545	0.034	7.41028e-61
HERC6	1.17327	0.651	0.107	8.11583e-56
DDX58	1.39542	0.641	0.115	3.39088e-53
AQP4	1.02296	0.649	0.107	9.04536e-53
OAS2	1.43125	0.408	0	3.3337e-49
CAJA-E	1.14523	0.445	0.019	4.87961e-48
SAT1	1.01091	0.516	0.055	5.06425e-47
COL11A1	0.988572	0.441	0.026	2.67823e-45
GBP1	1.26718	0.38	0	5.64033e-45
DHX58	1.09808	0.39	0.015	9.72135e-42
CD81	0.808467	0.545	0.083	1.28177e-41
DDX5	0.860337	0.637	0.147	1.62484e-41
WARS	1.45476	0.425	0.036	2.1671e-40
CD74	1.06977	0.345	0	1.03704e-39
PARP9	0.919712	0.469	0.055	2.39254e-39
IFIT3	0.961088	0.371	0.015	6.92901e-38
NLRC5	1.08226	0.378	0.021	2.6038e-37
LIPA	0.954768	0.549	0.115	6.65641e-37
MX2	1.11255	0.329	0.002	9.77153e-37
EIF2AK2	0.879731	0.535	0.107	2.61516e-35
COL19A1	0.629314	0.576	0.134	8.49235e-34
TAP1	0.944103	0.308	0.002	1.62978e-33
CD63	0.806631	0.316	0.006	3.67236e-33
GFAP	0.649007	0.539	0.111	5.26137e-33
GJA1	0.724849	0.52	0.109	4.26084e-32
CLU	0.676999	0.871	0.405	9.42604e-32
SLC1A2	-0.531802	0.92	0.985	9.1207e-31
HSPA5	0.810185	0.341	0.026	6.06877e-30
CYP2J2	0.65495	0.522	0.122	2.94646e-29
RASAL1	0.855873	0.404	0.06	4.65853e-29
RFWD2	-0.878777	0.784	0.806	1.38262e-27
VPS36	0.611699	0.5	0.122	9.34086e-27
RASEF	0.798621	0.339	0.038	3.36724e-26
PPP3CA	0.704093	0.843	0.418	3.65889e-26
CALR	0.685445	0.288	0.017	8.4659e-26
CNTNAP5	0.639859	0.433	0.087	1.74795e-25
SLC1A3	0.616485	0.939	0.765	7.44592e-25
FHAD1	0.652614	0.314	0.032	9.85083e-25
SORBS1	0.467282	0.965	0.825	9.96906e-25
ITM2C	0.647226	0.255	0.009	3.60414e-24
OAS3	0.838984	0.243	0.004	4.2956e-24
MSANTD4	0.584035	0.518	0.143	5.42632e-24
IRF1	0.821536	0.251	0.013	1.70718e-22
SFXN5	-0.532911	0.871	0.898	2.35591e-22
JARID2	-0.837855	0.612	0.723	5.26936e-22
FAM192A	0.646294	0.541	0.173	1.08574e-21
MOV10	0.615915	0.269	0.026	1.57896e-20
CHL1	0.584724	0.59	0.211	2.28933e-20
KYAT3	0.72837	0.418	0.109	2.6517e-20
EML4	0.476601	0.473	0.13	2.94148e-20
ANXA1	0.561917	0.241	0.015	4.18286e-20
SRSF5	0.352817	0.653	0.241	8.08995e-20
MT3	0.612159	0.21	0.004	1.0679e-19
FKBP2	0.474682	0.257	0.023	1.84693e-19
CD9	0.569433	0.271	0.032	7.14155e-19
PARP12	0.580528	0.263	0.03	9.59798e-19
IFIH1	0.610276	0.196	0.002	1.10171e-18
PARP10	0.537044	0.21	0.009	3.09587e-18
CDC20B	0.591963	0.3	0.049	3.15118e-18
TKT	0.493232	0.324	0.062	3.87348e-18
CAJA-DRA	0.647923	0.188	0.002	1.0127e-17
ZC3HAV1	0.524336	0.292	0.047	1.52067e-17
UNC5C	0.662598	0.643	0.294	2.15411e-17
ITGAV	0.450536	0.571	0.211	2.3957e-17
CIZ1	0.345737	0.535	0.173	2.64952e-17
SLC8A1	0.4492	0.335	0.07	2.86772e-17
CADM1	0.499911	0.843	0.51	2.96538e-17
NRGN	0.590874	0.276	0.045	3.85025e-17
GLIPR2	0.571214	0.304	0.055	5.6908e-17
SCN1B	0.422273	0.357	0.083	5.93353e-17
HSP90B1	0.521405	0.245	0.028	6.36936e-17
FGFR1	0.48423	0.38	0.096	6.89901e-17
SAMD9L	0.639381	0.173	0	1.59327e-16
LAMC1	0.649229	0.351	0.087	2.40525e-16
COL20A1	0.478966	0.355	0.085	2.88396e-16
NMI	0.412092	0.284	0.049	2.96078e-16
PFKP	0.377557	0.571	0.209	2.98299e-16
CXCL14	0.397116	0.308	0.06	3.99092e-16
RSRP1	0.428503	0.59	0.228	5.32863e-16
GAP43	0.927937	0.224	0.023	5.33398e-16
PRNP	0.451113	0.237	0.028	5.8325e-16
ACTN1	0.632295	0.255	0.041	5.99925e-16
SLC22A15	0.37043	0.359	0.087	6.68399e-16
ANKS1B	0.45125	0.671	0.286	7.8476e-16
EPSTI1	0.715589	0.237	0.032	1.06516e-15
PAM	0.420406	0.451	0.145	1.13133e-15
MRPS6	0.325985	0.465	0.151	2.35481e-15
VIM	0.57522	0.175	0.004	2.57899e-15
SCARB2	0.439591	0.41	0.124	2.76283e-15
HERC5	0.540673	0.227	0.028	3.4266e-15
FIGN	0.461211	0.518	0.19	4.13961e-15
APOL6	0.52971	0.173	0.004	4.25842e-15
RAB3GAP2	0.382479	0.567	0.22	4.35396e-15
UBA7	0.481862	0.161	0	4.39049e-15
FRMD4A	-0.629401	0.788	0.791	4.84907e-15
HMGN3	0.273186	0.337	0.079	6.83421e-15
NAMPT	0.427075	0.241	0.034	7.53539e-15
EPHA4	0.600341	0.251	0.043	1.47145e-14
IGFBP7	0.567464	0.335	0.085	1.51472e-14
FEZ2	0.269089	0.294	0.06	1.9215e-14
SLC7A11	0.417475	0.58	0.235	2.02606e-14
LGALS3BP	0.594875	0.155	0	2.27254e-14
GRINA	0.412445	0.214	0.023	2.57588e-14
SNAP25	0.477932	0.333	0.083	2.68256e-14
MARCKS	0.498702	0.225	0.03	2.9406e-14
UBE2L6	0.530818	0.165	0.004	3.26755e-14
S100A6	0.492553	0.159	0.002	3.95299e-14
SAMD4A	0.492975	0.51	0.196	5.07776e-14
ACTB	0.400933	0.394	0.119	5.55817e-14
RPN2	0.365146	0.259	0.047	1.00739e-13
BATF2	0.479759	0.155	0.002	1.18851e-13
ITGB1	0.440002	0.22	0.03	1.41246e-13
KCNQ5	0.443556	0.41	0.13	1.69564e-13
PSMF1	0.479854	0.322	0.083	1.99252e-13
DEGS1	0.427139	0.18	0.013	2.01716e-13
LUC7L3	0.309372	0.59	0.241	2.46698e-13
DYNC1I2	0.311033	0.365	0.107	2.61639e-13
KIF5C	0.348452	0.304	0.072	2.74631e-13
SPP1	0.374269	0.206	0.023	2.77997e-13
ADCY1	0.513414	0.249	0.047	2.81791e-13
CHST1	0.339215	0.257	0.047	3.02542e-13
CASP4	0.547567	0.194	0.019	3.09188e-13
PCM1	0.30601	0.502	0.19	3.16672e-13
RAB24	0.445343	0.173	0.011	3.42708e-13
CD47	0.411666	0.282	0.062	3.76901e-13
ALDH1L2	0.528688	0.182	0.015	4.1324e-13
TOP1	0.383001	0.392	0.122	4.29029e-13
ATP1A1	0.428667	0.249	0.047	4.73822e-13
C18orf63	0.334935	0.339	0.094	5.56214e-13
ERC2	0.350668	0.31	0.075	5.81743e-13
HSPH1	0.531552	0.206	0.028	6.19165e-13
CDC42SE2	0.334792	0.373	0.111	7.19714e-13
ERP29	0.492107	0.163	0.009	1.03883e-12
OPTN	0.416128	0.247	0.047	1.05323e-12
BRI3	0.424956	0.153	0.004	1.08837e-12
ARAP2	0.394715	0.657	0.301	1.22424e-12
DLG5	0.401215	0.384	0.119	1.28989e-12
TRIM69	0.390322	0.145	0.002	1.36321e-12
ARHGAP15	0.527658	0.18	0.017	1.40532e-12
C20orf194	0.551106	0.314	0.087	1.52467e-12
LMO4	0.442591	0.3	0.077	1.54704e-12
MAP1B	0.428055	0.294	0.075	1.63037e-12
SCG3	0.372854	0.445	0.156	1.77678e-12
SEMA6D	0.48517	0.482	0.192	1.80022e-12
KLHL40	0.275905	0.359	0.102	1.88057e-12
BAALC	0.437404	0.592	0.271	1.89189e-12
ATP6AP2	0.336873	0.245	0.047	1.94172e-12
FRMD3	0.593901	0.253	0.053	2.17839e-12
TLDC2	0.4367	0.167	0.011	2.41443e-12
ZNFX1	0.459828	0.269	0.062	2.44107e-12
HIST1H2BD	0.485031	0.227	0.038	2.93627e-12
LAMP2	0.360595	0.288	0.068	2.99687e-12
FBXO2	0.390751	0.361	0.109	3.06541e-12
KIF1B	-0.469311	0.837	0.829	4.00542e-12
GRAMD2B	0.295677	0.6	0.249	4.50739e-12
ACSL4	0.508448	0.28	0.07	4.63466e-12
ALDH1A1	0.488847	0.188	0.021	4.8979e-12
THOC2	0.43673	0.649	0.299	5.22164e-12
ATP2B4	0.38174	0.347	0.102	5.75683e-12
SHISA4	0.409413	0.182	0.019	6.56108e-12
SEC24D	0.419628	0.214	0.034	7.75653e-12
SERPING1	0.463896	0.139	0.002	9.16645e-12
LNPEP	0.300719	0.337	0.096	9.45717e-12
DHX57	0.888971	0.339	0.109	9.50827e-12
ANKIB1	0.364551	0.424	0.149	1.11955e-11
SEC61A1	0.420126	0.18	0.019	1.16981e-11
IGFBP2	0.420675	0.32	0.092	1.22985e-11
SRPX2	0.432718	0.155	0.009	1.29907e-11
TGFB2	0.319901	0.396	0.13	1.37287e-11
CPVL	0.32174	0.443	0.158	1.56301e-11
CIRBP	0.294103	0.31	0.083	1.69446e-11
DDR1	0.37511	0.194	0.026	1.78377e-11
SLC22A23	0.332448	0.394	0.132	2.01104e-11
ADAR	0.359397	0.331	0.098	2.1442e-11
SMAD1	0.406769	0.251	0.055	2.85794e-11
GSAP	0.324692	0.361	0.115	2.85924e-11
PDE4B	0.40166	0.314	0.09	2.87947e-11
MYCBP2	0.255403	0.663	0.296	2.99676e-11
NNT	0.257438	0.406	0.136	3.01736e-11
IL6ST	0.342396	0.278	0.068	3.03137e-11
CD44	0.862747	0.169	0.017	3.15573e-11
ID1	0.438008	0.151	0.009	3.20443e-11
USP45	0.383286	0.237	0.049	3.276e-11
CACHD1	0.458811	0.725	0.409	3.29215e-11
RETREG1	0.436709	0.204	0.032	3.30262e-11
SARAF	0.27044	0.28	0.07	3.49689e-11
SMTNL1	0.424624	0.227	0.045	3.81888e-11
ARL6IP5	0.381438	0.194	0.028	3.96238e-11
RPS9	0.397452	0.133	0.002	4.58032e-11
HACD3	0.290419	0.422	0.154	4.69604e-11
SYT1	0.25222	0.457	0.164	4.7352e-11
RPL14	0.391823	0.19	0.026	5.40795e-11
OLFM1	0.370379	0.284	0.075	6.33818e-11
BCAN	0.366038	0.224	0.043	6.56742e-11
SOBP	0.408733	0.48	0.203	6.68216e-11
KLF6	0.453545	0.153	0.011	7.28415e-11
NPNT	0.304877	0.378	0.126	8.43008e-11
LMNA	0.31277	0.212	0.036	8.79591e-11
GRN	0.452176	0.141	0.006	1.09411e-10
FAM19A2	0.349743	0.28	0.072	1.17888e-10
CRYAB	0.544046	0.124	0	1.25316e-10
MSMO1	0.363381	0.288	0.077	1.4052e-10
ITM2B	0.264784	0.467	0.179	1.67294e-10
NXF1	0.348492	0.139	0.006	1.7201e-10
WLS	0.386066	0.48	0.2	1.9308e-10
ANXA2	0.437745	0.139	0.006	1.95747e-10
MBNL1	0.32121	0.414	0.154	2.01761e-10
C1QB	0.522795	0.122	0	2.12936e-10
RPL35	0.377351	0.133	0.004	2.17352e-10
NDRG2	0.304	0.598	0.279	2.2371e-10
RHBDD3	0.341818	0.288	0.081	2.24288e-10
M6PR	0.321713	0.216	0.041	2.26704e-10
CABLES1	-0.741658	0.665	0.684	2.32859e-10
KIRREL3	0.31528	0.21	0.038	2.50187e-10
LMO2	0.273093	0.28	0.075	2.64585e-10
TRIM14	0.36518	0.261	0.064	2.813e-10
RYR2	0.719028	0.659	0.38	2.86358e-10
EEF2	0.415429	0.182	0.026	2.98334e-10
SHC3	0.476529	0.239	0.058	3.24841e-10
DTX3L	0.398361	0.186	0.028	3.43247e-10
RPS3	0.360722	0.163	0.017	3.44512e-10
SP110	0.316709	0.159	0.015	3.45935e-10
PPP2CB	0.322034	0.251	0.06	3.57476e-10
SHROOM3	0.582787	0.667	0.388	4.0134e-10
SAMHD1	0.422258	0.227	0.049	4.02311e-10
MANF	0.346861	0.141	0.009	5.03797e-10
PREPL	0.267416	0.337	0.109	5.46657e-10
PRMT2	0.315881	0.192	0.032	6.66111e-10
PDIA3	0.350647	0.265	0.07	7.15145e-10
TTC14	0.258915	0.282	0.077	7.25201e-10
ARRDC3	0.384391	0.149	0.013	7.36731e-10
ARF5	0.353408	0.149	0.013	7.4758e-10
PTGES3	0.283555	0.473	0.196	7.84939e-10
GMDS	0.267787	0.455	0.181	7.87958e-10
PTPRZ1	0.370825	0.886	0.689	9.71589e-10
ABHD16A	0.319966	0.276	0.077	9.81633e-10
PRPF38B	0.364089	0.169	0.021	1.1276e-09
TAB2	0.256044	0.586	0.269	1.16854e-09
SP100	0.463205	0.137	0.009	1.3239e-09
OXR1	0.257944	0.582	0.258	1.49473e-09
TRANK1	0.425022	0.237	0.058	1.49586e-09
SCGN	0.343264	0.167	0.021	1.56233e-09
KAT2A	0.287416	0.198	0.036	1.66915e-09
DTNA	0.428396	0.918	0.817	1.79856e-09
RBCK1	0.310906	0.18	0.028	2.01601e-09
NRIP1	0.299604	0.445	0.179	2.23141e-09
CSDC2	-0.735482	0	0.104	2.3664e-09
SRGAP1	0.300502	0.457	0.188	2.46975e-09
PBX1	-0.403872	0.829	0.84	2.51668e-09
RNASE1	0.428411	0.129	0.006	2.54289e-09
OCIAD1	0.269554	0.325	0.107	2.78507e-09
PSMB9	0.383878	0.112	0	2.97422e-09
MERTK	-0.601662	0.686	0.701	3.1356e-09
TMX1	0.330938	0.186	0.032	3.18178e-09
ARHGAP29	0.288947	0.325	0.109	3.39281e-09
KCNJ16	0.336086	0.167	0.023	3.9509e-09
REEP5	0.281326	0.261	0.07	4.25361e-09
RAD50	-0.575942	0	0.102	4.35603e-09
CTSC	0.528407	0.141	0.013	4.46141e-09
TRABD	0.31997	0.175	0.028	5.1629e-09
RNF19A	0.341129	0.322	0.109	5.7154e-09
TBRG1	0.331611	0.2	0.041	5.72909e-09
USP16	0.255188	0.19	0.034	6.02245e-09
SCD	0.349283	0.157	0.019	6.32404e-09
GAREM1	0.342166	0.516	0.228	6.39218e-09
CCDC136	0.370508	0.231	0.058	6.77867e-09
RAP1B	0.264921	0.324	0.109	7.2647e-09
SERPINH1	0.385575	0.125	0.006	7.48068e-09
SPATS2L	0.268666	0.467	0.194	7.99182e-09
ANKMY2	0.283908	0.343	0.122	8.13389e-09
JAK2	0.412912	0.159	0.021	8.50302e-09
OSBPL6	0.352922	0.369	0.139	9.21549e-09
YWHAB	0.379117	0.149	0.017	1.1669e-08
IRAK2	0.506628	0.171	0.028	1.18074e-08
PDIA6	0.250978	0.218	0.049	1.18949e-08
WAC	0.287719	0.414	0.168	1.19314e-08
EIF4A1	0.280967	0.124	0.006	1.37798e-08
C1QC	0.467323	0.106	0	1.43112e-08
CREM	0.281309	0.235	0.06	1.48212e-08
SPCS1	0.355935	0.112	0.002	1.48347e-08
CD4	0.267411	0.173	0.028	1.58583e-08
APC	0.378757	0.869	0.684	1.60582e-08
SLAIN1	0.302516	0.18	0.032	1.67446e-08
IFIT2	0.336041	0.122	0.006	1.93749e-08
DLG1	0.327346	0.649	0.326	2.04238e-08
ASAH1	0.294225	0.18	0.032	2.04382e-08
CADM4	0.307673	0.147	0.017	2.1006e-08
CDC14A	0.296553	0.376	0.141	2.31198e-08
MAP2	0.254048	0.369	0.139	2.38593e-08
CXCL10	0.496614	0.104	0	2.41176e-08
TRIP6	0.299253	0.131	0.011	2.65206e-08
PLP1	0.280043	0.206	0.045	2.99741e-08
GPAA1	0.266291	0.165	0.026	3.04892e-08
PCID2	0.253734	0.261	0.075	3.07942e-08
LGALS3	0.373678	0.108	0.002	3.83582e-08
PARP11	0.323545	0.188	0.038	4.08963e-08
PPM1K	0.277156	0.731	0.416	4.20219e-08
UGGT2	0.30096	0.265	0.079	5.0214e-08
CDH12	0.303808	0.227	0.06	5.25352e-08
APLP1	0.367649	0.161	0.026	5.48706e-08
FAU	0.300735	0.153	0.021	6.12547e-08
SLC25A28	0.275278	0.196	0.043	6.37059e-08
MAST2	0.321913	0.224	0.058	6.67019e-08
GLIS3	0.456026	0.827	0.601	6.7122e-08
ANXA5	0.332669	0.173	0.032	7.74706e-08
HMOX1	0.510532	0.104	0.002	1.11904e-07
PIWIL4	0.275162	0.125	0.011	1.3314e-07
HNRNPH1	0.272954	0.216	0.055	1.44181e-07
MTCH1	0.306548	0.135	0.015	1.46293e-07
BCLAF1	0.256604	0.227	0.062	1.46877e-07
APBB1	0.333808	0.161	0.028	1.64504e-07
PPA1	0.347439	0.188	0.043	1.64602e-07
KIFC2	0.304575	0.147	0.021	1.79102e-07
GJB6	0.274166	0.243	0.07	1.95928e-07
LGR4	0.267629	0.51	0.232	1.97036e-07
TMBIM1	0.258189	0.243	0.07	2.07449e-07
ARFRP1	0.252174	0.204	0.049	2.10884e-07
H2AFY	0.302328	0.21	0.053	2.15373e-07
UNC93B1	0.303138	0.124	0.011	2.25725e-07
SELENOS	0.318581	0.171	0.034	2.46113e-07
SOD2	0.34783	0.127	0.013	2.63124e-07
STK32C	0.287498	0.106	0.004	2.69615e-07
USP15	0.262762	0.349	0.134	2.83449e-07
BBX	0.294246	0.355	0.141	2.84221e-07
TDRD7	0.356718	0.159	0.028	2.88775e-07
HRH1	0.350533	0.18	0.038	3.00102e-07
SH3GLB2	0.3201	0.173	0.034	3.48354e-07
INTS10	0.304459	0.182	0.041	3.73891e-07
TTC37	0.275603	0.259	0.083	4.22316e-07
BEX2	0.321577	0.11	0.006	4.35266e-07
SMIM29	0.266801	0.116	0.009	4.46693e-07
PTPRN	0.277554	0.129	0.015	4.63185e-07
TRAF5	0.256343	0.139	0.019	4.69085e-07
ULK4	0.29105	0.282	0.096	5.29345e-07
DSTN	0.286171	0.153	0.026	5.70832e-07
ZFYVE27	0.282758	0.161	0.03	5.99808e-07
CANX	0.268333	0.165	0.032	6.29723e-07
BLCAP	0.322403	0.124	0.013	6.38165e-07
PLSCR4	0.266307	0.153	0.026	6.72571e-07
ADIRF	0.272279	0.114	0.009	6.96984e-07
TNC	0.428857	0.108	0.006	7.01061e-07
EME2	0.2627	0.137	0.019	7.34772e-07
LRRC8C	0.37636	0.275	0.094	7.38617e-07
GCLM	0.300262	0.124	0.013	7.49213e-07
WDFY2	0.272435	0.351	0.139	7.80308e-07
SLC22A4	0.272031	0.206	0.055	1.01549e-06
DST	0.360183	0.865	0.61	1.11519e-06
SUPT3H	0.299096	0.343	0.134	1.1353e-06
MPV17	0.284149	0.131	0.017	1.22787e-06
CALCA	0.280216	0.106	0.006	1.38782e-06
ALK	0.42415	0.149	0.026	1.39089e-06
SPARCL1	0.321956	0.727	0.422	1.55535e-06
ENGASE	0.342444	0.171	0.038	1.60888e-06
CPPED1	0.263304	0.229	0.068	1.69039e-06
TMEM200A	0.292401	0.186	0.045	1.77347e-06
DNM3	0.348685	0.706	0.433	1.85657e-06
RHPN1	0.278039	0.12	0.013	1.91545e-06
TRIO	0.314898	0.629	0.343	2.11241e-06
SREBF1	0.304584	0.176	0.041	2.17243e-06
STXBP5	0.345122	0.253	0.085	2.2168e-06
YWHAH	0.310285	0.124	0.015	2.33145e-06
TWSG1	0.2644	0.18	0.043	2.49633e-06
GRIA3	0.320555	0.225	0.068	2.89982e-06
DAD1	0.309716	0.145	0.026	2.93823e-06
TMEM59	0.256553	0.206	0.058	3.02648e-06
SLC39A12	0.341486	0.318	0.126	3.23928e-06
ATP1A2	0.340618	0.884	0.731	3.66875e-06
PRKD1	0.265572	0.612	0.326	3.77161e-06
RPS16	0.309579	0.135	0.021	3.79246e-06
EMC10	0.332304	0.116	0.013	4.29318e-06
C1orf35	0.265243	0.125	0.017	4.48517e-06
RNF217	0.274405	0.212	0.062	4.92718e-06
SDC4	0.295123	0.229	0.072	5.47915e-06
TMEM57	0.277025	0.151	0.03	5.70593e-06
PHLPP1	-0.3366	0.871	0.861	5.80463e-06
HPN	0.253769	0.192	0.051	7.17903e-06
HCN1	0.322802	0.176	0.045	8.52215e-06
LRCH1	0.251064	0.28	0.102	8.98128e-06
HNRNPK	0.257386	0.188	0.051	1.0704e-05
CFLAR	0.343048	0.249	0.085	1.12222e-05
GRID2	0.250363	0.21	0.064	1.43036e-05
BTBD3	0.263157	0.198	0.058	1.44585e-05
ABCA1	0.303609	0.247	0.085	1.80484e-05
TUBA1B	0.251968	0.12	0.017	2.08342e-05
NUP93	0.257795	0.2	0.06	2.22264e-05
PSMD13	0.297075	0.127	0.021	2.39767e-05
PEBP1	0.261181	0.141	0.028	2.47624e-05
LPP	0.265269	0.673	0.377	2.49884e-05
NCSTN	0.271019	0.104	0.011	2.62909e-05
ANO10	0.316548	0.394	0.183	3.10171e-05
FNBP1	-0.472445	0.841	0.751	3.52473e-05
ACSL5	0.282389	0.112	0.015	3.70934e-05
SYNE2	0.255504	0.122	0.019	3.76491e-05
TRIM25	0.266181	0.143	0.03	3.78672e-05
UST	0.263322	0.257	0.094	4.19305e-05
MET	0.434551	0.145	0.032	4.39947e-05
RPLP0	0.272676	0.112	0.015	4.44504e-05
PRRX1	0.287178	0.155	0.036	4.9291e-05
RFFL	0.317421	0.149	0.034	5.86447e-05
CAMK2G	-0.432463	0.849	0.797	6.1054e-05
SYNE1	-0.282463	0.898	0.93	6.92961e-05
CETN3	0.269781	0.114	0.017	9.55091e-05
EPB41	0.260939	0.218	0.075	9.69152e-05
DCLK1	0.323872	0.327	0.143	0.000104641
ENKUR	0.255101	0.19	0.058	0.000115306
TRAK1	-0.593501	0.614	0.597	0.000127358
DDX18	0.266148	0.112	0.017	0.000129517
NEBL	0.322812	0.888	0.759	0.000139843
ARHGEF3	0.255219	0.184	0.055	0.000142251
SLC39A8	0.425397	0.11	0.017	0.000163725
STOM	0.291585	0.102	0.013	0.000163947
XKR4	0.252068	0.206	0.07	0.000236559
CA2	0.261381	0.122	0.023	0.000306298
CRIM1	0.394448	0.333	0.154	0.000744485
PLSCR1	0.264382	0.118	0.023	0.000805804
RARRES1	0.351321	0.129	0.03	0.000869377
MSI2	-0.259701	0.925	0.928	0.00094944
PIP4P2	0.261284	0.147	0.041	0.000951279
EPHA3	0.272584	0.198	0.07	0.00119975
UBASH3B	0.294357	0.173	0.058	0.00176689
OSBPL3	0.252463	0.159	0.049	0.00227315
DGKI	0.30369	0.157	0.049	0.0023018
MYO16	0.367124	0.204	0.077	0.00262828
MPP6	0.316725	0.102	0.019	0.00269254
GOPC	0.281733	0.12	0.028	0.00288272
MYRIP	-0.323183	0.808	0.776	0.00359825
TVP23A	0.255774	0.102	0.019	0.00360414
SLC41A2	0.279283	0.114	0.026	0.00433449
SCN2A	0.272325	0.124	0.032	0.00487547
NFIA	-0.336688	0.839	0.808	0.00607169
DCLK2	0.343005	0.565	0.333	0.00754557
NAV3	0.256391	0.141	0.043	0.00930011

## Sheet: GO of 187 genes unique to RTN4-
Gene ontology (GO) enrichment analysis of 187 genes unique to RTN4- astrocyte nuclei via PANTHER
Term	Description	P-val	Hits/ List	Top Contributing Genes
GO:0010644	cell communication by electrical coupling	0.0226	5/ 20	SREBF1, RPS9, TRIM25, CA2, SYT1, TMEM59, PRNP, NAV3, ATP6AP2, NFIA, RYR2, PLP1, NNT, KAT2A, ARHGEF3, LMO2, HRH1, OLFM1, SCN1B, PTPRN, SLC8A1, EEF2, CXCL10, ACSL5, DSTN, GRID2, NPNT, NRGN, HPN, ADCY1
GO:0072599	establishiment of protein localization ot endoplasmic resticulum	0.0183	9/ 117	RPS9, RYR2, RPS16, RPL14, RPS3, RPL35, RAB3GAP2, RPLP0, SPCS1
GO:0048167	regulation of synaptic plasticity	0.00291	12/ 192	PRNP, KAT2A, HRH1, GRID2, NRGN, ADCY1, NCSTN, SCGN, YWHAH, EPHA4, DGKI, SNAP25
GO:0010975	regulation of neuron projection development	0.037	16/ 444	ULK4, SCN1B, GRID2, MAP2, PRKD1, UST, APBB1, SLC39A12, ZFYVE27, YWHAH, GRN, EPHA4, TRAK1, DNM3, SNAP25, EPHA3
GO:0034765	regulation of ion transmembrane transport	0.0359	17/ 497	HCN1, PRNP, RYR2, SCN1B, SLC8A1, KCNJ16, CXCL10, ACSL5, PRKD1, STOM, GRIA3, SCN2A, GOPC, YWHAH, ARL6IP5, PDE4B, ATP1A2
GO:0051649	establishment of localization in cell	0.000261	49/ 2378	RPS9, SYT1, MPV17, ATP6AP2, RYR2, PTPRN, TUBA1B, SLC8A1, RPS16, EEF2, STOM, NCSTN, RPL14, PSMD13, RPS3, MYRIP, BRI3, SYNE2, NXF1, RPL35, ARFRP1, MANF, YWHAB, GOPC, ATP1A1, YWHAH, RAB3GAP2, GRN, DGKI, TRAK1, ARF5, CTSC, ERP29, DNM3, M6PR, CPPED1, TMBIM1, SNAP25, RPLP0, SPCS1, KIF5C, C1orf35, DCLK1, TGFB2, M6PR, UNC93B1, SELENOS, PREPL, SLC39A8
GO:0006810	transport	7.91e-06	79/ 4574	HCN1, RPS9, CA2, SYT1, MPV17, SARAF, ATP6AP2, RYR2, SLC25A28, NNT, SCN1B, PTPRN, TUBA1B, SLC8A1, KCNJ16, RPS16, EEF2, GRID2, HPN, PRKD1, STOM, NCSTN, RPL14, PSMD13, OSBPL6, GRIA3, RPS3, SCN2A, MYRIP, SLC22A15, BRI3, SYNE2, SLC7A11, NXF1, RPL35, ARFRP1, SLC39A12, ZFYVE27, MANF, YWHAB, GOPC, ATP1A1, TVP23A, YWHAH, RAB3GAP2, GRN, DGKI, CETN3, CALCA, TRAK1, ARF5, ARL6IP5, CTSC, ERP29, DNM3, M6PR, ATP…
GO:0048518	positive regulation of biological process	0.0185	88/ 6290	SREBF1, RPS9, TRIM25, CA2, SYT1, TMEM59, PRNP, NAV3, ATP6AP2, NFIA, RYR2, PLP1, NNT, KAT2A, ARHGEF3, LMO2, HRH1, OLFM1, SCN1B, PTPRN, SLC8A1, EEF2, CXCL10, ACSL5, DSTN, GRID2, NPNT, NRGN, HPN, ADCY1, MAP2, PRKD1, STOM, TRIP6, NCSTN, OCIAD1, APBB1, SDC4, PSMD13, HNRNPK, C1QC, RPS3, MYRIP, SYNE2, EMC10, SLC39A12, RBCK1, CDC20B, ZFYVE27, MTCH1, YWHAB, ATP1A1, USP16, YWHAH, TKT, CD4, RAB3GAP2, GRN, E…

## Sheet: Top RTN4+ DEGs
Top differentially expressed genes (DEGs) between RTN4+ injured and control astrocyte nuclei
#top DEGS were those with significant differential expresion, based on >0.25 log-transformed fold change in either direction, if they were expressed in >10% nuclei in either group and had an FDR adj p-value <0.01
#p_val_adj is the False Discovery Rate adjusted p-value
#avg_logFC is the average of the natural log of the fold change
#pct.1 and pct.2 are the percentages of nuclei expressing each genes from the compared populations (injured and control, respectively)
#uncharacterized genes, such as ENSCJAG… were filtered and removed from this list
#the top 100 upregulated DEGs were selected for HumanBase Functional Module Detection
Gene symbol	avg_logFC	pct.1	pct.2	p_val_adj
RAD50	-0.802803	0	0.2	6.69491e-68
B2M	2.71939	0.978	0.024	9.38306e-68
TFEC	2.18633	0.978	0.176	4.70779e-66
MX1	2.60465	0.847	0.032	5.24851e-50
DDX60	2.34756	0.867	0.104	3.9385e-46
KLHL22	-0.567104	0	0.136	4.35415e-45
ZMYND11	-0.468707	0	0.128	3.00871e-42
TRMT13	-0.471494	0	0.128	3.00871e-42
CSDC2	-0.72447	0	0.128	3.00871e-42
P3H4	-0.473132	0	0.112	1.4129e-36
IFI6	1.42763	0.765	0.056	4.69876e-35
STAT1	1.4743	0.751	0.064	3.3355e-34
SAT1	1.56558	0.731	0.056	4.16846e-33
PARP14	1.5981	0.729	0.056	1.45954e-32
SLC1A2	-1.04509	0.912	0.984	9.37262e-32
IFIT1	1.91423	0.64	0.008	1.14429e-29
HERC6	1.26096	0.748	0.104	1.17545e-28
CAJA-E	1.34655	0.614	0.008	2.11793e-27
WARS	2.0729	0.645	0.04	3.09707e-27
DDX5	1.04521	0.763	0.144	1.06478e-26
DDX58	1.48448	0.77	0.176	6.20254e-26
OAS2	1.54039	0.565	0	2.09437e-24
CD81	1.06445	0.656	0.056	3.89384e-24
GBP1	1.49659	0.554	0	1.69738e-23
NLRC5	1.306	0.561	0.008	4.59032e-23
PARP9	1.02348	0.633	0.064	2.38973e-22
IFIT3	1.16336	0.564	0.016	4.47791e-22
LIPA	1.17706	0.721	0.16	5.57917e-22
DHX58	1.15109	0.563	0.032	5.35264e-21
MX2	1.44291	0.511	0	2.14178e-20
COL11A1	0.986248	0.555	0.032	2.46728e-20
AQP4	0.97193	0.698	0.144	1.94527e-19
TAP1	1.0129	0.507	0.016	3.03885e-18
EIF2AK2	0.865853	0.663	0.136	1.47712e-17
RASEF	1.16129	0.472	0.008	6.51107e-17
GFAP	0.791335	0.663	0.128	1.13312e-16
CHL1	0.804388	0.708	0.184	3.13188e-16
TRIO	0.960984	0.839	0.408	4.37008e-16
RASAL1	1.10337	0.554	0.096	1.32753e-15
CLU	0.72493	0.899	0.432	1.33691e-15
CAMK2G	-0.747455	0.839	0.904	1.64991e-15
GAP43	1.38994	0.508	0.072	5.92683e-15
IRF1	1.22832	0.423	0	1.15308e-14
CABLES1	-1.28555	0.594	0.752	1.87598e-14
ATP2B4	0.816054	0.592	0.12	3.86518e-14
GLIPR2	0.869535	0.466	0.032	6.26466e-14
ANO10	0.884183	0.654	0.192	6.79488e-14
LAMC1	0.840434	0.601	0.136	7.07363e-14
FGFR1	0.790366	0.598	0.128	9.38258e-14
NAV2	0.795385	0.901	0.536	9.76194e-14
FAM192A	0.667284	0.718	0.24	1.30982e-13
ANXA2	1.04784	0.395	0	4.71588e-13
CD74	0.891541	0.396	0.008	1.11834e-12
KLF6	0.960179	0.388	0	1.15949e-12
CD63	0.73871	0.417	0.016	1.58176e-12
C18orf63	0.642303	0.517	0.08	1.99193e-12
WAPL	0.554364	0.797	0.336	2.21651e-12
PPP3CA	0.617697	0.931	0.584	3.7907e-12
SFXN5	-0.659987	0.905	0.912	5.27286e-12
ZC3HAV1	0.869529	0.466	0.056	6.86235e-12
GAREM1	0.711032	0.65	0.192	8.45174e-12
ANXA1	0.807798	0.428	0.032	9.4565e-12
HSPA5	0.79046	0.461	0.056	1.1445e-11
CD9	0.650978	0.425	0.032	1.32029e-11
IGFBP7	0.918849	0.478	0.072	1.81459e-11
THOC2	0.620245	0.709	0.24	2.5003e-11
RFWD2	-1.0763	0.828	0.808	4.08327e-11
FRMD4A	-0.744038	0.815	0.848	4.55272e-11
CD44	1.28285	0.436	0.056	4.77484e-11
TRIM14	0.782658	0.393	0.024	5.93395e-11
EML4	0.614876	0.574	0.144	8.50281e-11
CLTA	0.630547	0.437	0.048	8.60818e-11
ARHGAP29	0.814206	0.515	0.112	9.79344e-11
NMI	0.695945	0.445	0.056	9.98548e-11
OAS3	0.867745	0.366	0.008	1.09344e-10
SPATS2L	0.549754	0.656	0.192	1.84844e-10
KYAT3	0.677128	0.589	0.16	2.68835e-10
CYP2J2	0.563196	0.582	0.152	2.9633e-10
ACTB	0.678908	0.491	0.088	3.17207e-10
SRGAP1	0.684381	0.646	0.208	4.12412e-10
JARID2	-0.88593	0.685	0.744	5.00484e-10
PSMF1	0.639637	0.471	0.08	5.07691e-10
MSANTD4	0.491786	0.624	0.184	5.16684e-10
UNC5C	0.912176	0.759	0.4	5.39538e-10
EPSTI1	0.946958	0.39	0.032	5.94433e-10
CD47	0.563967	0.465	0.08	7.15174e-10
VIM	0.728825	0.394	0.032	7.31305e-10
MYO16	0.882261	0.46	0.08	7.98172e-10
CASP4	0.827268	0.351	0.008	8.00604e-10
MRPS6	0.59095	0.615	0.184	8.65726e-10
SORBS1	0.475972	0.982	0.856	8.85037e-10
NFAT5	0.548573	0.832	0.424	8.86822e-10
OLFM2	-1.1832	0.268	0.488	9.2429e-10
VPS36	0.486626	0.595	0.16	1.29011e-09
SEMA6D	0.547266	0.647	0.232	1.48772e-09
FBXO2	0.565027	0.528	0.128	2.26207e-09
ANKIB1	0.621739	0.659	0.248	2.38678e-09
PCM1	0.45721	0.637	0.216	2.75847e-09
PFKP	0.524521	0.669	0.232	2.94512e-09
SLC1A3	0.529482	0.968	0.784	3.07182e-09
ACTN1	0.628831	0.502	0.12	3.24068e-09
PHLPP1	-0.600041	0.91	0.896	3.50376e-09
RASAL2	0.659107	0.565	0.16	3.77584e-09
CALR	0.683006	0.349	0.016	5.04928e-09
NRCAM	0.540663	0.947	0.712	5.41121e-09
NAMPT	0.618502	0.403	0.056	6.33263e-09
DTX3L	0.688398	0.326	0.008	7.6803e-09
MSTO1	0.427075	0.652	0.224	7.84019e-09
HOPX	0.571523	0.657	0.232	7.87734e-09
COL19A1	0.44816	0.649	0.208	8.59153e-09
FEZ2	0.599884	0.467	0.096	1.02795e-08
FHAD1	0.498342	0.475	0.096	1.15121e-08
PARP12	0.582921	0.4	0.048	1.38015e-08
C20orf194	0.637494	0.482	0.12	1.44031e-08
GPBP1	0.511253	0.666	0.232	1.65807e-08
ITGB1	0.762572	0.411	0.064	1.688e-08
ALDH1L2	0.638555	0.379	0.04	1.70952e-08
DYNC1I2	0.523286	0.523	0.128	1.81276e-08
PBX1	-0.510833	0.892	0.904	1.81281e-08
SAMD4A	0.584039	0.723	0.304	2.07686e-08
MSI2	-0.437005	0.954	0.976	2.80221e-08
CXCL14	0.559082	0.374	0.04	3.71372e-08
ATP13A3	0.63405	0.448	0.088	4.08395e-08
SCARB2	0.480136	0.566	0.16	4.39029e-08
DLG1	0.541488	0.83	0.392	6.11009e-08
CDC42SE2	0.372645	0.502	0.12	6.1503e-08
SRSF5	0.370883	0.755	0.28	6.2649e-08
GJA1	0.471898	0.599	0.192	6.73552e-08
FRMD3	0.801892	0.378	0.048	7.11564e-08
SAMHD1	0.790387	0.358	0.04	7.48933e-08
FKBP2	0.582606	0.334	0.024	8.19247e-08
PAM	0.53421	0.603	0.208	8.4432e-08
PDIA3	0.508117	0.4	0.064	1.13052e-07
SMTNL1	0.598881	0.341	0.032	1.13929e-07
RSRP1	0.380033	0.746	0.304	1.25828e-07
RNF217	0.617732	0.335	0.024	1.34045e-07
IRAK2	0.788435	0.34	0.032	1.40114e-07
ABCA1	0.627709	0.413	0.072	1.40474e-07
PTGES3	0.472328	0.592	0.2	1.46047e-07
BAALC	0.542582	0.721	0.304	1.66669e-07
POU5F1	0.570846	0.401	0.064	1.9312e-07
GLIS3	0.585071	0.92	0.736	2.16577e-07
ETV6	0.410873	0.684	0.272	2.28729e-07
PPP2CB	0.487599	0.415	0.072	2.3427e-07
ACSL4	0.642033	0.436	0.104	2.36684e-07
RNF19A	0.467337	0.497	0.136	2.44016e-07
IFIH1	0.699261	0.324	0.024	2.44835e-07
MERTK	-0.872276	0.692	0.744	2.97826e-07
RHEB	0.462727	0.433	0.088	3.22283e-07
DHX57	1.13274	0.528	0.192	3.25437e-07
PHIP	0.376649	0.663	0.24	3.77046e-07
RIC8B	0.42301	0.557	0.168	3.98882e-07
CFLAR	0.583993	0.456	0.112	5.05313e-07
MYOF	0.718898	0.306	0.016	5.77971e-07
CRYAB	0.876124	0.29	0.008	5.84225e-07
CACHD1	0.550862	0.754	0.368	6.04709e-07
ARAP2	0.502862	0.794	0.384	6.74891e-07
ENGASE	0.653386	0.314	0.024	7.20416e-07
OPTN	0.547748	0.378	0.064	7.43154e-07
NRIP1	0.595951	0.563	0.2	8.65005e-07
HM13	0.449927	0.613	0.224	8.69108e-07
HSP90B1	0.636738	0.351	0.048	8.70376e-07
GSAP	0.442224	0.515	0.144	9.61449e-07
DST	0.432353	0.942	0.744	9.73447e-07
RAB10	0.317819	0.627	0.232	1.09703e-06
DEGS1	0.568466	0.282	0.008	1.14419e-06
INPP5F	0.397994	0.463	0.12	1.2531e-06
DCLK2	0.59714	0.733	0.368	1.35075e-06
POT1	0.491892	0.363	0.056	1.39478e-06
KIF1B	-0.465613	0.929	0.92	1.57776e-06
SOBP	0.585101	0.618	0.248	1.62685e-06
POU6F2	-0.972451	0.299	0.496	1.71172e-06
MBD2	0.394515	0.391	0.072	1.80149e-06
SHROOM3	0.56408	0.749	0.416	1.85757e-06
UBAP2	0.351003	0.565	0.176	1.87929e-06
SP100	0.691694	0.265	0	2.03737e-06
SAMD9L	0.666468	0.264	0	2.17484e-06
HACD3	0.356124	0.56	0.184	2.33605e-06
MET	0.736831	0.308	0.032	2.48867e-06
C6orf62	0.318013	0.588	0.184	2.57617e-06
ARHGAP15	0.597486	0.278	0.008	2.71712e-06
VRK2	0.535464	0.304	0.024	2.75087e-06
IFT57	0.555475	0.396	0.088	3.42211e-06
HNRNPH1	0.486968	0.322	0.04	3.5583e-06
RHBDD3	0.418596	0.427	0.104	3.60299e-06
RPRD1A	0.414772	0.448	0.112	3.87121e-06
OSBPL3	0.720156	0.324	0.04	4.06463e-06
ASCC3	0.484982	0.594	0.232	4.10776e-06
RDX	0.595071	0.487	0.144	4.29742e-06
DLG5	0.377005	0.5	0.16	4.64901e-06
JAK2	0.639737	0.388	0.08	4.74315e-06
N4BP1	0.412013	0.42	0.096	5.05059e-06
PPA1	0.490799	0.299	0.024	6.01488e-06
PARP10	0.521819	0.284	0.016	6.35083e-06
KIF21A	0.280198	0.642	0.248	6.52873e-06
RAP1B	0.302106	0.492	0.152	6.91855e-06
CHD1L	0.385125	0.477	0.136	7.44504e-06
UGP2	0.372619	0.593	0.208	8.08149e-06
ATL2	-1.06037	0.332	0.496	8.48138e-06
UBASH3B	0.646219	0.353	0.064	8.53241e-06
TRIM54	-0.323649	0.017	0.104	8.91694e-06
ID1	0.57328	0.266	0.008	9.08703e-06
TNFRSF12A	0.626558	0.25	0	9.57569e-06
STAT3	0.401607	0.35	0.056	9.88617e-06
CCDC50	0.296351	0.5	0.144	1.13162e-05
ARRDC3	0.55092	0.271	0.016	1.16933e-05
TRAFD1	0.413555	0.482	0.152	1.4436e-05
ERP44	0.438501	0.361	0.064	1.44369e-05
PRRX1	0.747054	0.291	0.024	1.50072e-05
ITM2C	0.66937	0.287	0.024	1.57075e-05
CLEC2B	0.721749	0.245	0	1.58975e-05
FAM120B	0.251926	0.577	0.2	1.64894e-05
ATXN7	0.370758	0.379	0.08	1.75657e-05
CAMK2D	0.433499	0.571	0.216	1.84578e-05
SYT11	0.342305	0.455	0.128	1.96396e-05
ADAR	0.355764	0.477	0.136	1.98856e-05
SPTAN1	0.309455	0.623	0.248	2.02262e-05
IL6ST	0.347948	0.398	0.088	2.44698e-05
TRIM9	0.337182	0.651	0.28	2.58471e-05
HERC5	0.564791	0.297	0.032	2.76942e-05
PCGF5	0.280566	0.741	0.336	2.77438e-05
ANTXR2	0.45315	0.45	0.136	2.87443e-05
SERPINB9	0.686056	0.238	0	3.16916e-05
SRPX2	0.343149	0.27	0.016	3.29336e-05
LMNA	0.520528	0.356	0.072	3.4614e-05
ID2	0.521316	0.268	0.016	3.47256e-05
PTPRZ1	0.424541	0.939	0.776	3.55108e-05
FNDC3A	0.438457	0.458	0.144	3.70342e-05
TDRD7	0.507295	0.266	0.016	3.93393e-05
CCDC80	0.470486	0.415	0.112	3.96966e-05
DDR1	0.444158	0.282	0.024	4.10861e-05
BATF2	0.622088	0.235	0	4.32473e-05
SYNE1	-0.42644	0.946	0.912	4.46122e-05
ZNF76	0.406233	0.328	0.056	4.7669e-05
LMO4	0.287758	0.466	0.136	4.82323e-05
SLC22A23	0.449553	0.536	0.2	4.95392e-05
CD46	0.367898	0.354	0.072	5.28743e-05
KCNQ5	0.262294	0.494	0.152	5.93015e-05
TRIM44	0.40394	0.438	0.128	6.19728e-05
USP9X	0.316683	0.48	0.152	6.23071e-05
RALGDS	0.346864	0.468	0.144	6.23073e-05
IFIT2	0.544547	0.231	0	6.26641e-05
ANO6	0.476986	0.822	0.472	6.37638e-05
PSMD14	0.319993	0.468	0.152	6.53296e-05
NFKBIA	0.469068	0.326	0.056	7.04274e-05
EEA1	0.349242	0.54	0.184	7.40142e-05
STXBP5	0.387256	0.389	0.096	8.08891e-05
HELB	0.298397	0.577	0.216	8.17472e-05
ABHD16A	0.358227	0.403	0.104	8.18802e-05
TLDC2	0.5388	0.297	0.04	8.25343e-05
MAST2	0.461882	0.418	0.112	8.48683e-05
SEC24D	0.576234	0.321	0.056	8.6063e-05
MEMO1	0.330945	0.6	0.248	8.87354e-05
TRANK1	0.526117	0.303	0.048	9.23695e-05
KIZ	0.406175	0.378	0.088	9.56462e-05
RUBCN	0.394684	0.328	0.056	0.000105278
ARHGAP9	0.313453	0.428	0.12	0.000109161
WLS	0.379168	0.595	0.248	0.000117239
LGI4	0.401687	0.356	0.072	0.000124862
MICU2	0.346662	0.384	0.088	0.000128348
APOL6	0.587951	0.223	0	0.000138814
USP15	0.423396	0.54	0.208	0.000140023
PLEKHA2	0.404236	0.342	0.072	0.000141764
MMD2	-0.886868	0.561	0.648	0.000141912
PHF11	0.373483	0.383	0.088	0.000142177
CANX	0.466079	0.264	0.024	0.00014554
TM9SF3	0.39997	0.359	0.08	0.000156255
HSPB11	0.357275	0.448	0.136	0.000162132
TRIM69	0.50811	0.221	0	0.000166519
LGALS3BP	0.541279	0.237	0.008	0.000169957
SOD2	0.686434	0.22	0	0.000176909
NEDD4L	0.265117	0.592	0.232	0.000181871
FGFR2	-0.725102	0.767	0.768	0.000185994
UBE2L6	0.550242	0.22	0	0.000187936
VPS54	0.323366	0.574	0.216	0.000203804
COL4A2	0.635238	0.284	0.04	0.000206294
RBM26	0.313867	0.466	0.144	0.00020645
MOV10	0.414598	0.373	0.088	0.000223387
XRN2	0.29851	0.366	0.088	0.000224695
UBA3	0.346328	0.389	0.104	0.000227784
PDIA6	0.366925	0.322	0.056	0.000231531
FAM120A	0.253948	0.46	0.144	0.000240937
HGSNAT	0.365444	0.432	0.128	0.000243548
TTC14	0.300446	0.343	0.072	0.000247029
KIRREL3	0.484879	0.301	0.048	0.000254511
KDM3A	0.352245	0.555	0.216	0.00025513
S100A6	0.567043	0.215	0	0.000286442
SERPINH1	0.513882	0.215	0	0.000304139
TAB2	0.34346	0.694	0.328	0.00032834
GMDS	0.361587	0.572	0.232	0.000340106
P2RY11	0.399581	0.245	0.016	0.000340704
LUC7L3	0.263963	0.666	0.288	0.000347109
NUP93	0.521013	0.36	0.088	0.000361994
TWSG1	0.311066	0.319	0.056	0.000362719
MARCKS	0.446906	0.273	0.032	0.000371664
TBCA	0.363235	0.289	0.04	0.000401074
CRIM1	0.567176	0.482	0.176	0.000413775
CAB39	0.372276	0.461	0.16	0.000438616
ZDHHC14	0.390736	0.477	0.168	0.000453984
RASA2	0.329554	0.543	0.208	0.000470087
SMAD1	0.369789	0.354	0.088	0.000507041
MYCBP2	0.347231	0.796	0.416	0.000508532
DTNA	0.395264	0.965	0.88	0.000538547
APC	0.350269	0.942	0.76	0.000578937
RAB24	0.357529	0.25	0.024	0.00058084
PCID2	0.327758	0.346	0.08	0.000595304
SLC41A2	0.563362	0.248	0.024	0.000651348
ARHGAP18	0.55169	0.262	0.032	0.000652102
H2AFY	0.416013	0.279	0.04	0.000675235
CDC14A	0.284745	0.52	0.184	0.000681704
MAPKBP1	0.303404	0.398	0.112	0.000685693
MYO9A	0.320591	0.535	0.2	0.000685862
FSTL5	-0.762252	0.549	0.632	0.000686022
SPP1	0.461693	0.264	0.032	0.000737639
ALK	0.667203	0.279	0.048	0.000742303
MPZL1	0.324282	0.426	0.128	0.000753013
GNG2	0.32177	0.416	0.128	0.000800751
USP45	0.521208	0.316	0.072	0.00080119
TOP1	0.323792	0.527	0.208	0.000824026
PSMB9	0.439543	0.204	0	0.00083458
GPM6A	-0.285088	0.985	1	0.000844794
EMP3	0.437776	0.204	0	0.000885138
ITGAV	0.301085	0.673	0.296	0.000921347
DPY19L3	0.296446	0.46	0.168	0.00102456
YWHAG	0.281227	0.28	0.048	0.00103366
GRINA	0.371245	0.277	0.04	0.0010999
SF1	0.387198	0.262	0.032	0.00114973
SCG3	0.373057	0.436	0.152	0.00118076
LRRC8C	0.315279	0.412	0.128	0.00118449
CIITA	0.536234	0.2	0	0.00118665
FAU	0.462658	0.216	0.008	0.00119173
GLS	0.301228	0.537	0.208	0.00121798
RSU1	0.268864	0.327	0.072	0.00126798
STK17A	0.318954	0.478	0.176	0.00127887
TMX1	0.354673	0.328	0.072	0.00130267
TNC	0.657708	0.215	0.008	0.00136799
KPNB1	0.317755	0.3	0.056	0.00140191
ZFP36L1	0.403037	0.259	0.032	0.00142206
CAJA-DRA	0.477914	0.198	0	0.00149862
SEC61A1	0.318146	0.256	0.032	0.00156604
GCLM	0.490329	0.25	0.032	0.00165208
WASHC4	0.255253	0.513	0.192	0.00166508
HMOX1	0.750739	0.211	0.008	0.00169762
NSD2	0.333377	0.323	0.072	0.00173688
LGALS3	0.472053	0.224	0.016	0.00178787
RARRES1	0.685345	0.263	0.04	0.00184115
ASAH1	0.391573	0.227	0.016	0.00185538
LCTL	0.343755	0.212	0.008	0.00188842
FAM49B	0.371526	0.424	0.144	0.00196737
ENY2	0.35082	0.265	0.04	0.00196972
ANXA5	0.44764	0.316	0.08	0.00197903
NOD1	0.359041	0.267	0.04	0.00210089
SQSTM1	0.333816	0.55	0.232	0.00210918
TBC1D1	0.34429	0.641	0.288	0.00220473
PCDH17	0.326969	0.346	0.088	0.00220684
CIZ1	0.283337	0.629	0.264	0.0022107
ARHGAP17	0.367255	0.374	0.104	0.00225415
LONRF1	0.439328	0.209	0.008	0.00227988
LAMP2	0.263291	0.376	0.104	0.00229442
PABPC1	0.388121	0.26	0.04	0.00245128
SERPINA3	0.529012	0.209	0.008	0.00246906
SPATA1	0.318383	0.306	0.064	0.00247252
SERPING1	0.426981	0.208	0.008	0.00265914
IDO1	1.37972	0.192	0	0.00267459
2002-09-01	0.280613	0.374	0.112	0.00274032
CRISPLD2	0.549551	0.261	0.04	0.00277117
LYST	0.250692	0.522	0.208	0.00277741
ABLIM1	0.26621	0.769	0.424	0.00284321
SP110	0.442301	0.221	0.016	0.00287596
TXNL4A	0.383768	0.246	0.032	0.00293695
TRABD	0.374784	0.234	0.024	0.00300881
NXPE3	0.413669	0.311	0.072	0.00315431
COL20A1	0.280681	0.466	0.168	0.00336019
SMAD3	0.295177	0.459	0.176	0.00341303
U2SURP	0.338543	0.436	0.16	0.00351883
FGFR1OP	0.34216	0.406	0.136	0.00365226
CALU	0.369692	0.275	0.048	0.00373252
TPP2	0.32073	0.343	0.088	0.00379909
SPTLC2	0.320532	0.439	0.152	0.0038191
PRCP	0.280063	0.413	0.136	0.00384526
PLCB1	0.27696	0.659	0.296	0.0038679
DEF8	0.256978	0.334	0.08	0.00394175
PTX3	0.693666	0.187	0	0.00399757
WTAP	0.28527	0.368	0.112	0.00402166
ADORA1	0.524391	0.284	0.064	0.00409551
MT3	0.451074	0.187	0	0.00423279
ICE2	0.358391	0.287	0.056	0.00424543
SLC4A5	0.474016	0.23	0.024	0.00432349
PLSCR4	0.393206	0.231	0.024	0.00440747
DOCK6	0.407404	0.244	0.032	0.00454574
RETREG1	0.334862	0.316	0.072	0.00460565
PDE7A	0.302859	0.289	0.064	0.00463579
VGLL4	0.264595	0.748	0.36	0.00465091
DNAJB14	0.282856	0.366	0.104	0.00468853
SON	0.259651	0.74	0.368	0.00479912
TEX264	0.293707	0.309	0.072	0.00498827
IGFBP2	0.352548	0.418	0.136	0.00502575
PHLDB1	0.426479	0.239	0.032	0.00505461
MTSS1L	-0.890921	0.228	0.368	0.00532297
WWTR1	0.364613	0.588	0.288	0.00547916
HSPH1	0.459978	0.267	0.048	0.00556177
PRMT2	0.275408	0.315	0.072	0.00611531
MAP1B	0.381164	0.421	0.152	0.00616876
VCAN	0.634707	0.182	0	0.00630555
CTTNBP2NL	0.431856	0.309	0.08	0.00636937
ITPKB	0.360452	0.708	0.392	0.00659535
TNFRSF1A	0.395483	0.182	0	0.00667342
BOD1L1	0.320573	0.278	0.056	0.00668566
PKM	0.316332	0.349	0.096	0.00677189
PCNX1	0.259289	0.366	0.112	0.00677612
ZNFX1	0.250295	0.394	0.128	0.00681273
FADS3	0.428915	0.264	0.048	0.00688842
HMGN3	0.333616	0.371	0.112	0.00691385
EPB41	0.344719	0.364	0.112	0.00696665
RFFL	0.480027	0.334	0.096	0.00743963
BRCC3	0.399105	0.289	0.064	0.0075336
CD276	0.335204	0.406	0.144	0.00778041
HTR2B	0.362967	0.254	0.04	0.00789486
CCNL1	0.314365	0.265	0.048	0.00800446
IQGAP2	0.528129	0.194	0.008	0.00812718
CMTR1	0.378085	0.246	0.04	0.0083682
TMEM132A	0.288595	0.279	0.056	0.00844581
DDOST	0.28815	0.276	0.056	0.00859204
PPIB	0.2721	0.319	0.08	0.00932247
GATM	0.402061	0.316	0.08	0.00974641
CHRDL1	0.251462	0.353	0.104	0.00978132
ALCAM	0.539753	0.327	0.096	0.00989263
RSAD2	0.569638	0.177	0	0.0099088
ADAMTS1	0.63159	0.177	0	0.00990881
ERAP1	0.368619	0.223	0.024	0.00991929

## Sheet: GO of 178 genes unique to RTN4+
Gene ontology (GO) enrichment analysis of 178 genes unique to RTN4+ astrocyte nuclei via PANTHER
Term	Description	P-val	Hits/ List	Top Contributing Genes
GO:0002444	myeloid leukocyte mediated immunity	0.0357	17/ 514	SPTAN1, PSMD14, CRISPLD2, IQGAP2, CAB39, HGSNAT, ARHGAP9, PTX3, ANO6, PKM, PRCP, KPNB1, DDOST, RAB10, ERP44, SERPINB9, SERPINA3
GO:0045055	regulated exocytosis	0.00919	21/ 691	FAM49B, SPTAN1, PSMD14, TRIM9, CRISPLD2, IQGAP2, CAB39, HGSNAT, ARHGAP9, PTX3, ANO6, SYT11, PKM, PRCP, KPNB1, DDOST, ARHGAP17, TEX264, RAB10, ERP44, SERPINA3
GO:0048519	negative regulation of biological process	0.0298	78/ 5592	RASA2, ADORA1, CAMK2D, FAM49B, SPTAN1, PSMD14, TRIM9, NFKBIA, IQGAP2, PTX3, CAB39, RUBCN, WAPL, GNG2, PHIP, RDX, HELB, ATL2, NEDD4L, ZMYND11, PABPC1, CTTNBP2NL, SMAD3, ATXN7, PTX3, TRIM44, MAPKBP1, CHRDL1, N4BP1, POT1, HOPX, FGFR1OP, ENY2, STAT3, ETV6, NSD2, POU5F1, IFT57, RBM26, SON, UBA3, SYT11, ID2, USP9X, CIITA, INPP5F, TRIM54, RSAD2, BRCC3, YWHAG, PCDH17, ZFP36L1, VGLL4, IDO1, MBD2, WWTR1, R…
GO:0043170	macromolecule metabolic process	0.0437	85/ 6333	RASA2, VCAN, CAMK2D, SPTAN1, U2SURP, TPP2, DNAJB14, ICE2, PSMD14, TRIM9, NFKBIA, DPY19L3, CAB39, CALU, RPRD1A, ASCC3, HELB, HGSNAT, RALGDS, ATL2, NEDD4L, PABPC1, CTTNBP2NL, SMAD3, WTAP, ATXN7, CLTA, PPIB, RASAL2, TRIM44, CHRDL1, HM13, POT1, GPBP1, ENY2, STAT3, UGP2, NSD2, ERAP1, CMTR1, LONRF1, RBM26, SON, UBA3, TMEM132A, USP9X, PRCP, KPNB1, CIITA, MMD2, P3H4, TRIM54, TXNL4A, DDOST, NOD1, ZDHHC14,…

## Sheet: RTN4- DEGs Functional Modules
Characterization of the top 100 differentially expressed genes (DEGs) in RTN4- astrocyte nuclei using Functional Module Detection (HumanBase)
GO_VERSION	releases/2018-05-14
NETWORK_NAME	brain
NETWORK_VERSION	dd4974d1f0dc5bb5b8b11b6c657f4cd6c1a65d28
DATE_CREATED	Tue Oct 27 2020 11:34:38 GMT+1100 (Australian Eastern Daylight Time)
CLUSTER_NAME	CLUSTER_GENES
M1	GBP1,STAT1,TAP1,UBA7
M2	APOL6,DHX58,EPSTI1,HERC5,HERC6,PARP12,PARP14
M3	ANKS1B,CHL1,CNTNAP5,COL19A1,GAP43,GFAP,MT3,RASAL1,SCN1B,UNC5C
M4	ACTN1,CD63,CD81,HSP90B1,HSPA5,ITM2C,PRNP,TKT
CLUSTER_NAME	TERM_NAME	GO_ID	TERM_Q_VALUE	GENE_COUNT	TERM_GENES
M1	cellular response to interferon-gamma	GO:0071346	0.000115638	2	GBP1,STAT1
M1	response to interferon-gamma	GO:0034341	0.000206445	2	GBP1,STAT1
M1	cellular response to tumor necrosis factor	GO:0071356	0.000568923	2	GBP1,STAT1
M1	response to tumor necrosis factor	GO:0034612	0.000689254	2	GBP1,STAT1
M1	innate immune response	GO:0045087	0.00278032	2	GBP1,STAT1
M1	cellular response to cytokine stimulus	GO:0071345	0.00278032	2	GBP1,STAT1
M1	negative regulation of intracellular signal transduction	GO:1902532	0.00307318	2	GBP1,STAT1
M2	negative regulation of innate immune response	GO:0045824	0.000139953	2	PARP14,DHX58
M2	regulation of defense response	GO:0031347	0.000270885	3	PARP14,DHX58,HERC5
M2	regulation of defense response to virus	GO:0050688	0.000394399	2	DHX58,HERC5
M2	negative regulation of immune response	GO:0050777	0.000405819	2	PARP14,DHX58
M2	negative regulation of defense response	GO:0031348	0.000769255	2	PARP14,DHX58
M2	regulation of response to biotic stimulus	GO:0002831	0.000961444	2	DHX58,HERC5
M2	defense response to virus	GO:0051607	0.00142253	2	DHX58,HERC5
M2	regulation of immune effector process	GO:0002697	0.00223836	2	DHX58,HERC5
M2	regulation of innate immune response	GO:0045088	0.00246089	2	PARP14,DHX58
M2	response to virus	GO:0009615	0.00278032	2	DHX58,HERC5
M2	negative regulation of immune system process	GO:0002683	0.00283703	2	PARP14,DHX58
M2	defense response to other organism	GO:0098542	0.00410238	2	DHX58,HERC5
M2	regulation of multi-organism process	GO:0043900	0.00564669	2	DHX58,HERC5
M2	immune effector process	GO:0002252	0.00566586	2	DHX58,HERC5
M2	innate immune response	GO:0045087	0.0059178	2	PARP14,DHX58
M2	negative regulation of intracellular signal transduction	GO:1902532	0.00655128	2	PARP14,DHX58
M2	regulation of response to external stimulus	GO:0032101	0.00659964	2	DHX58,HERC5
M3	regulation of plasma membrane bounded cell projection organization	GO:0120035	0.000521232	3	MT3,GAP43,RASAL1
M3	regulation of cell projection organization	GO:0031344	0.000536349	3	MT3,GAP43,RASAL1
M3	neuron projection extension	GO:1990138	0.000568923	2	MT3,RASAL1
M3	developmental cell growth	GO:0048588	0.000725218	2	MT3,RASAL1
M3	developmental growth involved in morphogenesis	GO:0060560	0.000745723	2	MT3,RASAL1
M3	regulation of developmental growth	GO:0048638	0.000931424	2	MT3,RASAL1
M3	developmental growth	GO:0048589	0.00180358	2	MT3,RASAL1
M3	neuron projection morphogenesis	GO:0048812	0.00201798	2	MT3,RASAL1
M3	plasma membrane bounded cell projection morphogenesis	GO:0120039	0.00254486	2	MT3,RASAL1
M3	cell projection morphogenesis	GO:0048858	0.00254486	2	MT3,RASAL1
M3	regulation of neuron projection development	GO:0010975	0.0027771	2	MT3,RASAL1
M3	cell part morphogenesis	GO:0032990	0.00283703	2	MT3,RASAL1
M3	regulation of neuron differentiation	GO:0045664	0.00376371	2	MT3,RASAL1
M3	regulation of neurogenesis	GO:0050767	0.00505663	2	MT3,RASAL1
M3	regulation of nervous system development	GO:0051960	0.00566586	2	MT3,RASAL1
M3	regulation of cell morphogenesis	GO:0022604	0.0059178	2	MT3,RASAL1
M3	regulation of cell growth	GO:0001558	0.00631737	2	MT3,RASAL1
M3	neuron projection development	GO:0031175	0.00635337	2	MT3,RASAL1
M3	cell growth	GO:0016049	0.00694374	2	MT3,RASAL1
M3	neuron development	GO:0048666	0.00713087	2	MT3,RASAL1
M3	regulation of growth	GO:0040008	0.00849708	2	MT3,RASAL1
M3	regulation of cell development	GO:0060284	0.00853062	2	MT3,RASAL1
M3	neuron differentiation	GO:0030182	0.00935506	2	MT3,RASAL1
M3	growth	GO:0040007	0.0100098	2	MT3,RASAL1
M3	generation of neurons	GO:0048699	0.0110769	2	MT3,RASAL1
M3	cell morphogenesis	GO:0000902	0.0115914	2	MT3,RASAL1
M3	neurogenesis	GO:0022008	0.0125331	2	MT3,RASAL1
M3	cellular component morphogenesis	GO:0032989	0.0138832	2	MT3,RASAL1
M4	cellular response to nutrient levels	GO:0031669	0.0018088	2	HSP90B1,HSPA5
M4	positive regulation of peptidyl-tyrosine phosphorylation	GO:0050731	0.00196743	2	PRNP,CD81
M4	cellular response to extracellular stimulus	GO:0031668	0.00196743	2	HSP90B1,HSPA5
M4	cell-matrix adhesion	GO:0007160	0.00205257	2	ACTN1,CD63
M4	response to nutrient levels	GO:0031667	0.00257355	2	HSP90B1,HSPA5
M4	response to extracellular stimulus	GO:0009991	0.00278032	2	HSP90B1,HSPA5
M4	regulation of peptidyl-tyrosine phosphorylation	GO:0050730	0.0030675	2	PRNP,CD81
M4	cellular response to external stimulus	GO:0071496	0.0032046	2	HSP90B1,HSPA5
M4	regulation of ion transmembrane transport	GO:0034765	0.00376371	2	PRNP,CD63
M4	cell-substrate adhesion	GO:0031589	0.00422769	2	ACTN1,CD63
M4	actin filament organization	GO:0007015	0.00422769	2	HSP90B1,ACTN1
M4	regulation of transmembrane transport	GO:0034762	0.00505663	2	PRNP,CD63
M4	regulation of protein stability	GO:0031647	0.00535283	2	PRNP,CD81
M4	cellular response to organonitrogen compound	GO:0071417	0.00571978	2	HSP90B1,PRNP
M4	regulation of ion transport	GO:0043269	0.00655128	2	PRNP,CD63
M4	peptidyl-tyrosine phosphorylation	GO:0018108	0.00751793	2	PRNP,CD81
M4	peptidyl-tyrosine modification	GO:0018212	0.0076602	2	PRNP,CD81
M4	positive regulation of protein kinase activity	GO:0045860	0.00853494	2	PRNP,CD81
M4	cellular response to nitrogen compound	GO:1901699	0.00874547	2	HSP90B1,PRNP
M4	actin cytoskeleton organization	GO:0030036	0.00902253	2	HSP90B1,ACTN1
M4	supramolecular fiber organization	GO:0097435	0.00935506	2	HSP90B1,ACTN1
M4	positive regulation of kinase activity	GO:0033674	0.00953094	2	PRNP,CD81
M4	response to organonitrogen compound	GO:0010243	0.0110769	2	HSP90B1,PRNP
SOURCE	TARGET	WEIGHT
STAT1	NMI	0.827048
HSP90B1	HSPA5	0.789421
STAT1	IRF1	0.760166
STAT1	IFIT1	0.635625
CD81	CD63	0.633728
IFIT1	MX1	0.623756
STAT1	DDX60	0.603121
STAT1	DDX58	0.574029
STAT1	EIF2AK2	0.572192
IFIT1	DDX60	0.566475
CD81	CD9	0.559718
STAT1	MX1	0.539536
IRF1	TAP1	0.538414
MX2	MX1	0.528327
PRNP	DDX5	0.51337
GBP1	DDX60	0.501197
CD63	CD9	0.480211
STAT1	TAP1	0.462146
DDX60	DDX58	0.461721
NMI	GBP1	0.458174
PARP12	DDX58	0.457719
STAT1	MX2	0.446743
GBP1	DDX58	0.4418
GBP1	TAP1	0.417842
PRNP	HSPA5	0.361284
IFIH1	DDX60	0.35525
IRF1	WARS	0.345608
CD81	ACTN1	0.330883
CD81	ITM2C	0.309004
PARP12	HERC5	0.296915
IGFBP7	PAM	0.296558
HERC6	HERC5	0.295998
UNC5C	GAP43	0.261383
EIF2AK2	IFIT1	0.249041
MX2	OAS3	0.225763
NMI	PARP9	0.198229
EPSTI1	HERC5	0.197763
TKT	CD81	0.190691
UBA7	TAP1	0.186432
NMI	ZC3HAV1	0.186423
GFAP	GAP43	0.182093
GFAP	ANKS1B	0.178754
MT3	GFAP	0.17518
HMGN3	DDX5	0.174731
IGFBP7	CD9	0.166679
PARP12	DHX58	0.164688
EPSTI1	APOL6	0.157756
PARP14	APOL6	0.150648
RASAL1	GAP43	0.146228
VPS36	DDX5	0.140012
GFAP	SCN1B	0.129716
UNC5C	CNTNAP5	0.112623
GFAP	COL19A1	0.111716
CHL1	GAP43	0.0746538

## Sheet: RTN4+ DEGs Functional Modules
Characterization of the top 100 differentially expressed genes (DEGs) in RTN4+ astrocyte nuclei using Functional Module Detection (HumanBase)
GO_VERSION	releases/2018-05-14
NETWORK_NAME	brain
NETWORK_VERSION	dd4974d1f0dc5bb5b8b11b6c657f4cd6c1a65d28
DATE_CREATED	Thu Oct 08 2020 11:55:47 GMT+1100 (Australian Eastern Daylight Time)
CLUSTER_NAME	CLUSTER_GENES
M1	DDX58,DDX60,DHX58,DTX3L,EIF2AK2,EPSTI1,HERC6,IFI6,IFIT1,IFIT3,MX1,MX2,OAS2,OAS3,PARP12,PARP14,TRIM14
M2	GBP1,IRF1,NMI,PARP9,STAT1,TAP1,ZC3HAV1
M3	ANXA1,B2M,CASP4,CD44,CD47,KLF6,NAMPT,SAT1
M4	CHL1,COL11A1,COL19A1,FBXO2,GAP43,GAREM1,GFAP,MYO16,RASAL1,RASAL2,SEMA6D,UNC5C
CLUSTER_NAME	TERM_NAME	GO_ID	TERM_Q_VALUE	GENE_COUNT	TERM_GENES
M1	response to virus	GO:0009615	7.73e-14	10	DDX58,EIF2AK2,IFIT1,OAS3,IFIT3,DDX60,DTX3L,MX1,MX2,DHX58
M1	defense response to virus	GO:0051607	1.28e-11	8	DDX58,IFIT1,OAS3,DDX60,DTX3L,MX1,MX2,DHX58
M1	regulation of multi-organism process	GO:0043900	1.29e-10	9	DDX58,TRIM14,EIF2AK2,IFIT1,OAS3,DDX60,DTX3L,MX1,DHX58
M1	defense response to other organism	GO:0098542	1.36e-09	8	DDX58,IFIT1,OAS3,DDX60,DTX3L,MX1,MX2,DHX58
M1	immune effector process	GO:0002252	5.03e-09	8	DDX58,IFIT1,OAS3,DDX60,DTX3L,MX1,MX2,DHX58
M1	regulation of defense response to virus	GO:0050688	5.4e-08	5	DDX58,IFIT1,DDX60,DTX3L,DHX58
M1	negative regulation of multi-organism process	GO:0043901	8.04e-08	6	TRIM14,EIF2AK2,IFIT1,OAS3,MX1,DHX58
M1	negative regulation of viral process	GO:0048525	4.21e-07	5	TRIM14,EIF2AK2,IFIT1,OAS3,MX1
M1	regulation of response to biotic stimulus	GO:0002831	7.24e-07	5	DDX58,IFIT1,DDX60,DTX3L,DHX58
M1	negative regulation of viral genome replication	GO:0045071	2.20781e-06	4	EIF2AK2,OAS3,IFIT1,MX1
M1	regulation of defense response	GO:0031347	3.64683e-06	6	PARP14,DDX58,IFIT1,DDX60,DTX3L,DHX58
M1	innate immune response	GO:0045087	4.46008e-06	6	PARP14,DDX58,TRIM14,IFIT1,DDX60,DHX58
M1	regulation of immune effector process	GO:0002697	5.95361e-06	5	DDX58,IFIT1,DDX60,DTX3L,DHX58
M1	regulation of viral process	GO:0050792	5.95361e-06	5	TRIM14,EIF2AK2,IFIT1,OAS3,MX1
M1	RIG-I signaling pathway	GO:0039529	5.95361e-06	3	DDX60,DDX58,DHX58
M1	negative regulation of viral life cycle	GO:1903901	6.56671e-06	4	EIF2AK2,OAS3,IFIT1,MX1
M1	regulation of symbiosis, encompassing mutualism through parasitism	GO:0043903	7.70287e-06	5	TRIM14,EIF2AK2,IFIT1,OAS3,MX1
M1	regulation of viral genome replication	GO:0045069	8.48441e-06	4	EIF2AK2,OAS3,IFIT1,MX1
M1	cytoplasmic pattern recognition receptor signaling pathway in response to virus	GO:0039528	9.06023e-06	3	DDX60,DDX58,DHX58
M1	viral genome replication	GO:0019079	1.44877e-05	4	EIF2AK2,OAS3,IFIT1,MX1
M1	regulation of defense response to virus by host	GO:0050691	2.3753e-05	3	DDX58,DTX3L,IFIT1
M1	cytoplasmic pattern recognition receptor signaling pathway	GO:0002753	2.55155e-05	3	DDX60,DDX58,DHX58
M1	viral process	GO:0016032	2.56418e-05	5	TRIM14,EIF2AK2,IFIT1,OAS3,MX1
M1	cellular response to virus	GO:0098586	4.13817e-05	3	DDX60,DDX58,DHX58
M1	regulation of viral life cycle	GO:1903900	4.28971e-05	4	EIF2AK2,OAS3,IFIT1,MX1
M1	multi-organism cellular process	GO:0044764	4.28971e-05	3	DDX60,DDX58,DHX58
M1	symbiont process	GO:0044403	4.62474e-05	5	TRIM14,EIF2AK2,IFIT1,OAS3,MX1
M1	regulation of response to external stimulus	GO:0032101	6.16354e-05	5	DDX58,IFIT1,DDX60,DTX3L,DHX58
M1	regulation of innate immune response	GO:0045088	0.000106542	4	PARP14,DDX58,DHX58,DDX60
M1	regulation of MDA-5 signaling pathway	GO:0039533	0.000106822	2	DDX60,DHX58
M1	MDA-5 signaling pathway	GO:0039530	0.000132123	2	DDX60,DHX58
M1	viral life cycle	GO:0019058	0.000137061	4	EIF2AK2,IFIT1,OAS3,MX1
M1	negative regulation of defense response	GO:0031348	0.000282774	3	PARP14,IFIT1,DHX58
M1	cellular response to exogenous dsRNA	GO:0071360	0.000290213	2	DDX58,IFIT1
M1	response to interferon-alpha	GO:0035455	0.000290213	2	MX2,EIF2AK2
M1	innate immune response-activating signal transduction	GO:0002758	0.00030574	3	DDX60,DDX58,DHX58
M1	pattern recognition receptor signaling pathway	GO:0002221	0.00030574	3	DDX60,DDX58,DHX58
M1	regulation of RIG-I signaling pathway	GO:0039535	0.000314507	2	DDX60,DHX58
M1	regulation of viral-induced cytoplasmic pattern recognition receptor signaling pathway	GO:0039531	0.000452737	2	DDX60,DHX58
M1	response to exogenous dsRNA	GO:0043330	0.000492284	2	DDX58,IFIT1
M1	activation of innate immune response	GO:0002218	0.000492284	3	DDX60,DDX58,DHX58
M1	negative regulation of defense response to virus	GO:0050687	0.000529236	2	IFIT1,DHX58
M1	positive regulation of defense response to virus by host	GO:0002230	0.000556196	2	DDX58,DTX3L
M1	negative regulation of innate immune response	GO:0045824	0.000866574	2	PARP14,DHX58
M1	positive regulation of innate immune response	GO:0045089	0.000882674	3	DDX60,DDX58,DHX58
M1	intracellular receptor signaling pathway	GO:0030522	0.000985696	3	DDX60,DDX58,DHX58
M1	immune response-activating signal transduction	GO:0002757	0.00108581	3	DDX60,DDX58,DHX58
M1	positive regulation of response to cytokine stimulus	GO:0060760	0.00111183	2	PARP14,DDX58
M1	immune response-regulating signaling pathway	GO:0002764	0.00123656	3	DDX60,DDX58,DHX58
M1	positive regulation of DNA binding transcription factor activity	GO:0051091	0.00124477	3	EIF2AK2,DDX58,TRIM14
M1	positive regulation of defense response	GO:0031349	0.0013084	3	DDX60,DDX58,DHX58
M1	negative regulation of response to biotic stimulus	GO:0002832	0.00132629	2	IFIT1,DHX58
M1	negative regulation of immune system process	GO:0002683	0.00168264	3	PARP14,IFIT1,DHX58
M1	activation of immune response	GO:0002253	0.00183945	3	DDX60,DDX58,DHX58
M1	regulation of type I interferon production	GO:0032479	0.00242471	2	DDX58,DHX58
M1	type I interferon production	GO:0032606	0.00242471	2	DDX58,DHX58
M1	negative regulation of immune response	GO:0050777	0.00249516	2	PARP14,DHX58
M1	cellular response to dsRNA	GO:0071359	0.00256591	2	DDX58,IFIT1
M1	negative regulation of immune effector process	GO:0002698	0.00285168	2	IFIT1,DHX58
M1	response to dsRNA	GO:0043331	0.0029675	2	DDX58,IFIT1
M1	positive regulation of cytokine production	GO:0001819	0.00307964	3	DDX60,DDX58,DHX58
M1	positive regulation of immune response	GO:0050778	0.00362469	3	DDX60,DDX58,DHX58
M1	regulation of DNA binding transcription factor activity	GO:0051090	0.00363252	3	EIF2AK2,DDX58,TRIM14
M1	regulation of response to cytokine stimulus	GO:0060759	0.00447112	2	PARP14,DDX58
M1	positive regulation of NF-kappaB transcription factor activity	GO:0051092	0.00597606	2	EIF2AK2,TRIM14
M1	positive regulation of multi-organism process	GO:0043902	0.00864252	2	DDX60,IFIT1
M1	negative regulation of response to external stimulus	GO:0032102	0.00947257	2	IFIT1,DHX58
M1	regulation of protein binding	GO:0043393	0.00970334	2	IFIT1,DTX3L
M1	regulation of binding	GO:0051098	0.0233756	2	IFIT1,DTX3L
M1	negative regulation of hydrolase activity	GO:0051346	0.0251973	2	IFI6,IFIT1
M1	cellular response to organic cyclic compound	GO:0071407	0.0306019	2	DDX58,IFIT1
M1	cellular response to nitrogen compound	GO:1901699	0.0312619	2	DDX58,IFIT1
M1	cellular response to cytokine stimulus	GO:0071345	0.0345293	2	PARP14,IFIT1
M1	negative regulation of cell proliferation	GO:0008285	0.0358583	2	EIF2AK2,IFIT3
M1	negative regulation of intracellular signal transduction	GO:1902532	0.0383151	2	PARP14,DHX58
M2	cellular response to interferon-gamma	GO:0071346	5.95361e-06	3	GBP1,PARP9,STAT1
M2	response to virus	GO:0009615	6.86854e-06	4	PARP9,IRF1,STAT1,ZC3HAV1
M2	response to interferon-gamma	GO:0034341	1.30747e-05	3	GBP1,PARP9,STAT1
M2	cellular response to cytokine stimulus	GO:0071345	2.73345e-05	4	GBP1,PARP9,IRF1,STAT1
M2	cellular response to interferon-beta	GO:0035458	4.74431e-05	2	IRF1,STAT1
M2	interferon-gamma-mediated signaling pathway	GO:0060333	5.62605e-05	2	PARP9,STAT1
M2	defense response to virus	GO:0051607	7.43665e-05	3	PARP9,IRF1,STAT1
M2	response to interferon-beta	GO:0035456	0.000115118	2	IRF1,STAT1
M2	positive regulation of defense response to virus by host	GO:0002230	0.000149701	2	PARP9,STAT1
M2	regulation of defense response to virus by host	GO:0050691	0.000258253	2	PARP9,STAT1
M2	positive regulation of type I interferon production	GO:0032481	0.00030574	2	IRF1,STAT1
M2	defense response to other organism	GO:0098542	0.00033915	3	PARP9,IRF1,STAT1
M2	regulation of multi-organism process	GO:0043900	0.000529236	3	PARP9,STAT1,ZC3HAV1
M2	immune effector process	GO:0002252	0.000532902	3	PARP9,IRF1,STAT1
M2	innate immune response	GO:0045087	0.000556196	3	GBP1,PARP9,STAT1
M2	regulation of defense response to virus	GO:0050688	0.000591749	2	PARP9,STAT1
M2	regulation of type I interferon production	GO:0032479	0.000591749	2	IRF1,STAT1
M2	type I interferon production	GO:0032606	0.000591749	2	IRF1,STAT1
M2	JAK-STAT cascade	GO:0007259	0.000905227	2	PARP9,STAT1
M2	STAT cascade	GO:0097696	0.000949961	2	PARP9,STAT1
M2	negative regulation of viral process	GO:0048525	0.00124496	2	STAT1,ZC3HAV1
M2	regulation of response to biotic stimulus	GO:0002831	0.00152139	2	PARP9,STAT1
M2	cellular response to tumor necrosis factor	GO:0071356	0.00183244	2	GBP1,STAT1
M2	response to tumor necrosis factor	GO:0034612	0.00225722	2	GBP1,STAT1
M2	negative regulation of multi-organism process	GO:0043901	0.00262817	2	STAT1,ZC3HAV1
M2	regulation of immune effector process	GO:0002697	0.00345548	2	PARP9,STAT1
M2	regulation of viral process	GO:0050792	0.00357086	2	STAT1,ZC3HAV1
M2	cytokine-mediated signaling pathway	GO:0019221	0.00399824	2	PARP9,STAT1
M2	regulation of symbiosis, encompassing mutualism through parasitism	GO:0043903	0.00400977	2	STAT1,ZC3HAV1
M2	viral process	GO:0016032	0.0066619	2	STAT1,ZC3HAV1
M2	positive regulation of cytokine production	GO:0001819	0.00672077	2	IRF1,STAT1
M2	positive regulation of immune response	GO:0050778	0.0076999	2	GBP1,PARP9
M2	regulation of defense response	GO:0031347	0.00811395	2	PARP9,STAT1
M2	regulation of cellular protein localization	GO:1903827	0.00829204	2	GBP1,PARP9
M2	symbiont process	GO:0044403	0.00858495	2	STAT1,ZC3HAV1
M2	negative regulation of intracellular signal transduction	GO:1902532	0.00941305	2	GBP1,STAT1
M2	regulation of response to external stimulus	GO:0032101	0.00946897	2	PARP9,STAT1
M3	positive regulation of leukocyte cell-cell adhesion	GO:1903039	4.62474e-05	3	CD44,CD47,ANXA1
M3	positive regulation of cell-cell adhesion	GO:0022409	7.4141e-05	3	CD44,CD47,ANXA1
M3	regulation of leukocyte cell-cell adhesion	GO:1903037	0.000109206	3	CD44,CD47,ANXA1
M3	leukocyte cell-cell adhesion	GO:0007159	0.000196834	3	CD44,CD47,ANXA1
M3	positive regulation of adaptive immune response based on somatic recombination of immune receptors built from immunoglobulin superfamily domains	GO:0002824	0.000253575	2	ANXA1,B2M
M3	positive regulation of adaptive immune response	GO:0002821	0.000282031	2	ANXA1,B2M
M3	regulation of cell-cell adhesion	GO:0022407	0.000282031	3	CD44,CD47,ANXA1
M3	positive regulation of cell adhesion	GO:0045785	0.000290213	3	CD44,CD47,ANXA1
M3	regulation of adaptive immune response based on somatic recombination of immune receptors built from immunoglobulin superfamily domains	GO:0002822	0.000492284	2	ANXA1,B2M
M3	regulation of adaptive immune response	GO:0002819	0.000556196	2	ANXA1,B2M
M3	adaptive immune response based on somatic recombination of immune receptors built from immunoglobulin superfamily domains	GO:0002460	0.000838581	2	ANXA1,B2M
M3	cell-cell adhesion	GO:0098609	0.000882674	3	CD44,CD47,ANXA1
M3	adaptive immune response	GO:0002250	0.00108525	2	ANXA1,B2M
M3	positive regulation of immune effector process	GO:0002699	0.00132629	2	ANXA1,B2M
M3	positive regulation of T cell activation	GO:0050870	0.00134757	2	CD47,ANXA1
M3	positive regulation of lymphocyte activation	GO:0051251	0.00225722	2	CD47,ANXA1
M3	regulation of T cell activation	GO:0050863	0.00262817	2	CD47,ANXA1
M3	wound healing	GO:0042060	0.00282723	2	CD44,ANXA1
M3	positive regulation of leukocyte activation	GO:0002696	0.00291705	2	CD47,ANXA1
M3	positive regulation of cell activation	GO:0050867	0.0029675	2	CD47,ANXA1
M3	response to wounding	GO:0009611	0.00352162	2	CD44,ANXA1
M3	T cell activation	GO:0042110	0.00361246	2	CD47,ANXA1
M3	regulation of lymphocyte activation	GO:0051249	0.00393369	2	CD47,ANXA1
M3	regulation of immune effector process	GO:0002697	0.00420492	2	ANXA1,B2M
M3	intrinsic apoptotic signaling pathway	GO:0097193	0.00427756	2	CD44,CASP4
M3	regulation of cell morphogenesis	GO:0022604	0.0045336	2	CD44,ANXA1
M3	cytokine-mediated signaling pathway	GO:0019221	0.00500475	2	CD44,CASP4
M3	regulation of leukocyte activation	GO:0002694	0.00519571	2	CD47,ANXA1
M3	regulation of cell activation	GO:0050865	0.00587337	2	CD47,ANXA1
M3	lymphocyte activation	GO:0046649	0.00597606	2	CD47,ANXA1
M3	regulation of vesicle-mediated transport	GO:0060627	0.00597606	2	ANXA1,B2M
M3	angiogenesis	GO:0001525	0.00783862	2	ANXA1,SAT1
M3	positive regulation of cytokine production	GO:0001819	0.00848058	2	ANXA1,B2M
M3	blood vessel morphogenesis	GO:0048514	0.00858495	2	ANXA1,SAT1
M3	cell morphogenesis	GO:0000902	0.00885171	2	CD44,ANXA1
M3	leukocyte activation	GO:0045321	0.00899684	2	CD47,ANXA1
M3	blood vessel development	GO:0001568	0.00907166	2	ANXA1,SAT1
M3	positive regulation of immune response	GO:0050778	0.00928728	2	ANXA1,B2M
M3	vasculature development	GO:0001944	0.00951803	2	ANXA1,SAT1
M3	cardiovascular system development	GO:0072358	0.00951803	2	ANXA1,SAT1
M3	immune effector process	GO:0002252	0.00980626	2	ANXA1,B2M
M3	cellular component morphogenesis	GO:0032989	0.0099504	2	CD44,ANXA1
M3	tube morphogenesis	GO:0035239	0.00995341	2	ANXA1,SAT1
M3	cellular response to cytokine stimulus	GO:0071345	0.0101678	2	CD44,CASP4
M3	cellular response to growth factor stimulus	GO:0071363	0.0105971	2	CD44,ANXA1
M3	epithelium development	GO:0060429	0.0108137	2	CD44,ANXA1
M3	cell activation	GO:0001775	0.0108862	2	CD47,ANXA1
M3	response to growth factor	GO:0070848	0.0111028	2	CD44,ANXA1
M3	tube development	GO:0035295	0.0113912	2	ANXA1,SAT1
M4	regulation of plasma membrane bounded cell projection organization	GO:0120035	0.0111028	2	GAP43,RASAL1
M4	regulation of cell projection organization	GO:0031344	0.0113156	2	GAP43,RASAL1
SOURCE	TARGET	WEIGHT
IFIT1	IFIT3	0.943661
STAT1	NMI	0.827048
STAT1	IRF1	0.760166
SAT1	B2M	0.636162
STAT1	IFIT1	0.635625
CD81	CD63	0.633728
SAT1	NAMPT	0.63319
IFIT1	MX1	0.623756
STAT1	DDX60	0.603121
IFI6	TAP1	0.580299
STAT1	DDX58	0.574029
STAT1	EIF2AK2	0.572192
IFIT3	IRF1	0.566715
IFIT1	DDX60	0.566475
CD81	CD9	0.559718
STAT1	MX1	0.539536
IRF1	TAP1	0.538414
MX2	MX1	0.528327
IFIT3	TAP1	0.512425
GBP1	DDX60	0.501197
CD63	CD9	0.480211
SAT1	ANXA1	0.479572
IFIT3	IFI6	0.477531
OAS2	OAS3	0.468874
DDX60	DDX58	0.461721
NMI	GBP1	0.458174
PARP12	DDX58	0.457719
CD63	B2M	0.457053
STAT1	IFIT3	0.453995
DTX3L	PARP9	0.453004
STAT1	MX2	0.446743
GBP1	OAS2	0.443698
GBP1	DDX58	0.4418
STAT1	IFI6	0.433988
STAT1	OAS3	0.431531
ANXA1	CD44	0.429735
B2M	TAP1	0.429137
STAT1	B2M	0.427075
KLF6	NAMPT	0.426627
CASP4	NAMPT	0.426373
SAT1	HSPA5	0.423465
IGFBP7	CD63	0.417872
IFIT3	HERC6	0.373011
MX1	TRIM14	0.362313
OAS2	EIF2AK2	0.319605
STAT1	ZC3HAV1	0.300097
STAT1	PARP9	0.27611
IFIT3	EPSTI1	0.2638
UNC5C	GAP43	0.261383
DTX3L	DDX58	0.258542
SEMA6D	UNC5C	0.246629
SEMA6D	MYO16	0.246119
KLF6	CD47	0.24211
OAS2	DHX58	0.237548
GFAP	MYO16	0.211228
PARP14	OAS2	0.200288
EML4	NFAT5	0.192848
ARHGAP29	FGFR1	0.177833
IGFBP7	CD9	0.166679
RASAL2	GFAP	0.165799
UNC5C	COL11A1	0.150625
RASAL1	GAP43	0.146228
GFAP	COL19A1	0.111716
FBXO2	GFAP	0.101225
MSANTD4	THOC2	0.094599
GAREM1	RASAL2	0.0899953
SEMA6D	CHL1	0.0881383
ACTB	HSPA5	0.0718206
CYP2J2	HOPX	0.0302906
