# Supplementary material for: NogoA-expressing astrocytes limit peripheral macrophage infiltration after ischemic brain injury in primates
Source: Nat Commun. 2021 Nov 25;12:6906. doi: 10.1038/s41467-021-27245-0 (PMC8617297; doi:10.1038/s41467-021-27245-0)
Supplement: Supplementary file 6 — Source Data [file 41467_2021_27245_MOESM6_ESM.xlsx]

## Sheet: Marmoset.seq.metadata
# High-throughput sequencing metadata template. (Version: April 28, 2020)
# All fields in this template must be completed.
# See METADATA EXAMPLES in tabs at the foot of this page.
# Field names (in blue on this page) should not be edited. Hover over cells containing field names to view field content guidelines.
# Human data. If there are patient privacy concerns regarding making data fully public through GEO, please submit to NCBI's dbGaP (http://www.ncbi.nlm.nih.gov/gap/) database. dbGaP has controlled access mechanisms and is an appropriate resource for hosting sensitive patient data.
SERIES
# This section describes the overall study. Complete all fields.
title	NogoA-expressing astrocytes limit peripheral macrophage infiltration after ischemic brain injury in primates
summary	Reactive astrocytes play critical roles after brain injury, but their precise function is not well defined, particularly in humans and nonhuman primates (NHPs). Here, we utilized single nuclei transcriptomics to characterize astrocytes after ischemic stroke in the primary visual cortex (V1) of the marmoset monkey. We observed nearly complete segregation between stroke and control astrocyte cluste…
overall design	Adult marmosets (n=3) received unilateral injections of endothelin-1 (ET-1) to the primary visual cortex (V1), with grey matter tissues encompassing all cortical layers of operculum collected 7 days later. Non-lesioned adult marmoset (n=3) V1 was used as control.
contributor	Anthony G. Boghdadi
contributor	Joshua Spurrier
contributor	Leon Teo
contributor	Mingfeng Li
contributor	Mario Skarica
contributor	Benjamin Cao
contributor	William Kwan
contributor	Tobias D. Merson
contributor	Susie K. Nilsson
contributor	Nenad Sestan
contributor	Stephen M. Strittmatter
contributor	James A. Bourne
supplementary file
SAMPLES
# Thoroughly describe each of the biological Samples under investigation. Tissue/cell type/cell line information is required.
# Include all biological and experimental variables in characteristics columns (for example, characteristics: tissue, characteristics: cell type, characteristics: treatment, characteristics: genotype, characteristics: disease state or any clinical variables, etc...)
# -> -> KEEP SCROLLING TO THE RIGHT FOR IMPORTANT FIELDS; RAW AND PROCESSED FILES MUST BE LISTED IN THIS SECTION -> ->
Sample name	title	source name	organism	characteristics: tissue	characteristics: age	characteristics: genotype	molecule	description	processed data file	processed data file	raw file	raw file	raw file	raw file	raw file	raw file	raw file	raw file	raw file	raw file	raw file	raw file	raw file	raw file	raw file	raw file	raw file	raw file	raw file	raw file	raw file	raw file	raw file	raw file	raw file	raw file	raw file	raw file	raw file	raw file	raw file	raw file	raw file	raw file	raw file	raw file	raw file	raw file	raw file
Sample 1	F1619_L_V1C	V1	Callithrix Jacchus	V1	Adult	Injured	PolyA RNA		marmoset.injured.V1.UMIs.txt	marmoset.injured.V1.meta.txt	MS0315JJ_HHT_S1_L001_R1_001.fastq.gz	MS0315JJ_HHT_S1_L001_R2_001.fastq.gz	MS0315JJ_HHT_S1_L002_R1_001.fastq.gz	MS0315JJ_HHT_S1_L002_R2_001.fastq.gz	MS0315JJ_HHT_S1_L003_R1_001.fastq.gz	MS0315JJ_HHT_S1_L003_R2_001.fastq.gz	MS0315JJ_HHT_S1_L004_R1_001.fastq.gz	MS0315JJ_HHT_S1_L004_R2_001.fastq.gz	MS0315JJ_HHT_S1_L005_R1_001.fastq.gz	MS0315JJ_HHT_S1_L005_R2_001.fastq.gz	MS0315JJ_HHT_S1_L006_R1_001.fastq.gz	MS0315JJ_HHT_S1_L006_R2_001.fastq.gz	MS0315JJ_HHT_S1_L007_R1_001.fastq.gz	MS0315JJ_HHT_S1_L007_R2_001.fastq.gz	MS0315JJ_HHT_S1_L008_R1_001.fastq.gz	MS0315JJ_HHT_S1_L008_R2_001.fastq.gz	MS0315JJ_RHT_S1_L001_R1_001.fastq.gz	MS0315JJ_RHT_S1_L001_R2_001.fastq.gz	MS0315JJ_RHT_S1_L002_R1_001.fastq.gz	MS0315JJ_RHT_S1_L002_R2_001.fastq.gz	MS0315JJ_RHT_S1_L003_R1_001.fastq.gz	MS0315JJ_RHT_S1_L003_R2_001.fastq.gz	MS0315JJ_RHT_S1_L004_R1_001.fastq.gz	MS0315JJ_RHT_S1_L004_R2_001.fastq.gz	MS0315JJ_RHT_S1_L005_R1_001.fastq.gz	MS0315JJ_RHT_S1_L005_R2_001.fastq.gz	MS0315JJ_RHT_S1_L006_R1_001.fastq.gz	MS0315JJ_RHT_S1_L006_R2_001.fastq.gz	MS0315JJ_RHT_S1_L007_R1_001.fastq.gz	MS0315JJ_RHT_S1_L007_R2_001.fastq.gz	MS0315JJ_RHT_S1_L008_R1_001.fastq.gz	MS0315JJ_RHT_S1_L008_R2_001.fastq.gz	MS0315JJ_RMT_S1_L001_R1_001.fastq.gz	MS0315JJ_RMT_S1_L001_R2_001.fastq.gz	MS0315JJ_RMT_S1_L002_R1_001.fastq.gz	MS0315JJ_RMT_S1_L002_R2_001.fastq.gz	MS0315JJ_RMT_S1_L003_R1_001.fastq.gz	MS0315JJ_RMT_S1_L003_R2_001.fastq.gz	MS0315JJ_RMT_S1_L004_R1_001.fastq.gz
Sample 2	F1565_L_V1C	V1	Callithrix Jacchus	V1	Adult	Injured	PolyA RNA		marmoset.injured.V1.UMIs.txt	marmoset.injured.V1.meta.txt	MS0315KK_HHT_S2_L001_R1_001.fastq.gz	MS0315KK_HHT_S2_L001_R2_001.fastq.gz	MS0315KK_HHT_S2_L002_R1_001.fastq.gz	MS0315KK_HHT_S2_L002_R2_001.fastq.gz	MS0315KK_HHT_S2_L003_R1_001.fastq.gz	MS0315KK_HHT_S2_L003_R2_001.fastq.gz	MS0315KK_HHT_S2_L004_R1_001.fastq.gz	MS0315KK_HHT_S2_L004_R2_001.fastq.gz	MS0315KK_HHT_S2_L005_R1_001.fastq.gz	MS0315KK_HHT_S2_L005_R2_001.fastq.gz	MS0315KK_HHT_S2_L006_R1_001.fastq.gz	MS0315KK_HHT_S2_L006_R2_001.fastq.gz	MS0315KK_HHT_S2_L007_R1_001.fastq.gz	MS0315KK_HHT_S2_L007_R2_001.fastq.gz	MS0315KK_HHT_S2_L008_R1_001.fastq.gz	MS0315KK_HHT_S2_L008_R2_001.fastq.gz	MS0315KK_RHT_S2_L001_R1_001.fastq.gz	MS0315KK_RHT_S2_L001_R2_001.fastq.gz	MS0315KK_RHT_S2_L002_R1_001.fastq.gz	MS0315KK_RHT_S2_L002_R2_001.fastq.gz	MS0315KK_RHT_S2_L003_R1_001.fastq.gz	MS0315KK_RHT_S2_L003_R2_001.fastq.gz	MS0315KK_RHT_S2_L004_R1_001.fastq.gz	MS0315KK_RHT_S2_L004_R2_001.fastq.gz	MS0315KK_RHT_S2_L005_R1_001.fastq.gz	MS0315KK_RHT_S2_L005_R2_001.fastq.gz	MS0315KK_RHT_S2_L006_R1_001.fastq.gz	MS0315KK_RHT_S2_L006_R2_001.fastq.gz	MS0315KK_RHT_S2_L007_R1_001.fastq.gz	MS0315KK_RHT_S2_L007_R2_001.fastq.gz	MS0315KK_RHT_S2_L008_R1_001.fastq.gz	MS0315KK_RHT_S2_L008_R2_001.fastq.gz	MS0315KK_RMT_S2_L001_R1_001.fastq.gz	MS0315KK_RMT_S2_L001_R2_001.fastq.gz	MS0315KK_RMT_S2_L002_R1_001.fastq.gz	MS0315KK_RMT_S2_L002_R2_001.fastq.gz	MS0315KK_RMT_S2_L003_R1_001.fastq.gz	MS0315KK_RMT_S2_L003_R2_001.fastq.gz	MS0315KK_RMT_S2_L004_R1_001.fastq.gz
Sample 3	F1711_L_V1C	V1	Callithrix Jacchus	V1	Adult	Injured	PolyA RNA		marmoset.injured.V1.UMIs.txt	marmoset.injured.V1.meta.txt	MS0315LL_HHT_S3_L001_R1_001.fastq.gz	MS0315LL_HHT_S3_L001_R2_001.fastq.gz	MS0315LL_HHT_S3_L002_R1_001.fastq.gz	MS0315LL_HHT_S3_L002_R2_001.fastq.gz	MS0315LL_HHT_S3_L003_R1_001.fastq.gz	MS0315LL_HHT_S3_L003_R2_001.fastq.gz	MS0315LL_HHT_S3_L004_R1_001.fastq.gz	MS0315LL_HHT_S3_L004_R2_001.fastq.gz	MS0315LL_HHT_S3_L005_R1_001.fastq.gz	MS0315LL_HHT_S3_L005_R2_001.fastq.gz	MS0315LL_HHT_S3_L006_R1_001.fastq.gz	MS0315LL_HHT_S3_L006_R2_001.fastq.gz	MS0315LL_HHT_S3_L007_R1_001.fastq.gz	MS0315LL_HHT_S3_L007_R2_001.fastq.gz	MS0315LL_HHT_S3_L008_R1_001.fastq.gz	MS0315LL_HHT_S3_L008_R2_001.fastq.gz	MS0315LL_RHT_S3_L001_R1_001.fastq.gz	MS0315LL_RHT_S3_L001_R2_001.fastq.gz	MS0315LL_RHT_S3_L002_R1_001.fastq.gz	MS0315LL_RHT_S3_L002_R2_001.fastq.gz	MS0315LL_RHT_S3_L003_R1_001.fastq.gz	MS0315LL_RHT_S3_L003_R2_001.fastq.gz	MS0315LL_RHT_S3_L004_R1_001.fastq.gz	MS0315LL_RHT_S3_L004_R2_001.fastq.gz	MS0315LL_RHT_S3_L005_R1_001.fastq.gz	MS0315LL_RHT_S3_L005_R2_001.fastq.gz	MS0315LL_RHT_S3_L006_R1_001.fastq.gz	MS0315LL_RHT_S3_L006_R2_001.fastq.gz	MS0315LL_RHT_S3_L007_R1_001.fastq.gz	MS0315LL_RHT_S3_L007_R2_001.fastq.gz	MS0315LL_RHT_S3_L008_R1_001.fastq.gz	MS0315LL_RHT_S3_L008_R2_001.fastq.gz	MS0315LL_RMT_S3_L001_R1_001.fastq.gz	MS0315LL_RMT_S3_L001_R2_001.fastq.gz	MS0315LL_RMT_S3_L002_R1_001.fastq.gz	MS0315LL_RMT_S3_L002_R2_001.fastq.gz	MS0315LL_RMT_S3_L003_R1_001.fastq.gz	MS0315LL_RMT_S3_L003_R2_001.fastq.gz	MS0315LL_RMT_S3_L004_R1_001.fastq.gz
Sample 4	marmosetv1	V1	Callithrix Jacchus	V1	Adult	Control	PolyA RNA	n=3 pooled	marmoset.control.V1.UMIs.txt	marmoset.control.V1.meta.txt	VI_S2_L001_R1_001.fastq.gz	VI_S2_L001_R2_001.fastq.gz
PROTOCOLS
# Protocols applicable to only a subset of Samples can be included as additional columns of the SAMPLES section above instead.
growth protocol
treatment protocol
extract protocol	Adult marmosets in both injured (one-week post-ET-1-induced ischemic stroke, n=3) and uninjured cohorts (control, n=3) were administered an overdose of sodium pentobarbitone (100mg/ kg; IM). Following the loss of corneal and muscular reflexes, the animals were decapitated, and the brain removed under aseptic conditions. Cerebral tissues were rinsed in chilled PBS to remove excess blood, before mi…
library construction protocol	RNA libraries were prepared for sequencing using standard manufacturer (Illumina/ MGITech) protocols
library strategy	RNA-seq
DATA PROCESSING PIPELINE
# Data processing steps include base-calling, alignment, filtering, peak-calling, generation of normalized abundance measurements etc…
# For each step provide a description, as well as software name, version, parameters, if applicable.
data processing step	The cellranger version 3.1.0 commercial software was utilized to conduct the initial data processes.
data processing step	Seurat and some in-house customized scripts were used to manage the single nuclei transcriptomic datasets.
data processing step	For detailed snRNAseq analysis methods see Supplementary Information.
data processing step
data processing step
genome build	calJac3
processed data files format and content	Tab-delimited text file includes UMI values for every gene in each cell
processed data files format and content	Matrix table with meta information for every cell
# For each file listed in the "processed data file" columns of the SAMPLES section, provide additional information below.
PROCESSED DATA FILES
file name	file type	file checksum
marmoset.injured.V1.UMIs.txt	UMI	71002058e427c04e0ce688968ff259b3
marmoset.injured.V1.meta.txt	Metadata	105bf7182c2490226437b9a0384aad78
marmoset.control.V1.UMIs.txt	UMI	341501854a75bfcff20548f909ddac67
marmoset.control.V1.meta.txt	Metadata	b92fb9b64d3e9be9c2b5caba7b7364eb
# For each file listed in the "raw file" columns of the SAMPLES section above, provide additional information below.
RAW FILES
file name	file type	file checksum	instrument model	single or paired-end
MS0315JJ_HHT_S1_L001_R1_001.fastq.gz	fastq	cc3a6a765751236b298dce826684c66d	Illumina HiSeq 4000	paired-end
MS0315JJ_HHT_S1_L001_R2_001.fastq.gz	fastq	49f2b721200ad9737548a52a6dbc5491	Illumina HiSeq 4000	paired-end
MS0315JJ_HHT_S1_L002_R1_001.fastq.gz	fastq	011f354d4a2b0e8aab72b85dc20bdfa7	Illumina HiSeq 4000	paired-end
MS0315JJ_HHT_S1_L002_R2_001.fastq.gz	fastq	bee3053612ee42bf6a79e1a9a38328c0	Illumina HiSeq 4000	paired-end
MS0315JJ_HHT_S1_L003_R1_001.fastq.gz	fastq	d95ab7427e0c7772ce5be6561099b45d	Illumina HiSeq 4000	paired-end
MS0315JJ_HHT_S1_L003_R2_001.fastq.gz	fastq	32dc99535dc48e7c8272203779d79d91	Illumina HiSeq 4000	paired-end
MS0315JJ_HHT_S1_L004_R1_001.fastq.gz	fastq	b1e7397fbbb02cf6f71635fc6482ab66	Illumina HiSeq 4000	paired-end
MS0315JJ_HHT_S1_L004_R2_001.fastq.gz	fastq	dff03d71797fd05dbce6c0ede22e527b	Illumina HiSeq 4000	paired-end
MS0315JJ_HHT_S1_L005_R1_001.fastq.gz	fastq	813518011d55594205896ff554bed5e6	Illumina HiSeq 4000	paired-end
MS0315JJ_HHT_S1_L005_R2_001.fastq.gz	fastq	f6c961d5aa564170d96c472eb2071933	Illumina HiSeq 4000	paired-end
MS0315JJ_HHT_S1_L006_R1_001.fastq.gz	fastq	d2a8ee423a330bfd2ef958fa3b5f4f8c	Illumina HiSeq 4000	paired-end
MS0315JJ_HHT_S1_L006_R2_001.fastq.gz	fastq	906cfa766b68357b495b25919cd1abef	Illumina HiSeq 4000	paired-end
MS0315JJ_HHT_S1_L007_R1_001.fastq.gz	fastq	cf1a3b3f0fcf7fb0a1f5b14f0ee3f715	Illumina HiSeq 4000	paired-end
MS0315JJ_HHT_S1_L007_R2_001.fastq.gz	fastq	d5d7b6eae6a89f10601e01d28f43440d	Illumina HiSeq 4000	paired-end
MS0315JJ_HHT_S1_L008_R1_001.fastq.gz	fastq	d8372d1ea5e6c82c8f8fe675c022810f	Illumina HiSeq 4000	paired-end
MS0315JJ_HHT_S1_L008_R2_001.fastq.gz	fastq	9762871515a5595bc829bdc52384e328	Illumina HiSeq 4000	paired-end
MS0315JJ_RHT_S1_L001_R1_001.fastq.gz	fastq	38dcc415e224e97e12ff9954b513539d	Illumina HiSeq 4000	paired-end
MS0315JJ_RHT_S1_L001_R2_001.fastq.gz	fastq	1adef6325aa81d3b6cef967657ea4ec3	Illumina HiSeq 4000	paired-end
MS0315JJ_RHT_S1_L002_R1_001.fastq.gz	fastq	d9f72e74e990f5292dca7bfca1d82bc4	Illumina HiSeq 4000	paired-end
MS0315JJ_RHT_S1_L002_R2_001.fastq.gz	fastq	7ebe17d047911cd1a8e1cfe44af7bba8	Illumina HiSeq 4000	paired-end
MS0315JJ_RHT_S1_L003_R1_001.fastq.gz	fastq	ddf7f723736bdc95763a306503e0b744	Illumina HiSeq 4000	paired-end
MS0315JJ_RHT_S1_L003_R2_001.fastq.gz	fastq	645309c52d9d28fdb93ea4ab5db81f30	Illumina HiSeq 4000	paired-end
MS0315JJ_RHT_S1_L004_R1_001.fastq.gz	fastq	245ab66fddefb82e40930a58df54a342	Illumina HiSeq 4000	paired-end
MS0315JJ_RHT_S1_L004_R2_001.fastq.gz	fastq	47513d86975d1f5179c18e2f308d87f0	Illumina HiSeq 4000	paired-end
MS0315JJ_RHT_S1_L005_R1_001.fastq.gz	fastq	0cd4b52064f88744e0064ea23ad15515	Illumina HiSeq 4000	paired-end
MS0315JJ_RHT_S1_L005_R2_001.fastq.gz	fastq	52db1d4c6c6b9411111943854fba7b28	Illumina HiSeq 4000	paired-end
MS0315JJ_RHT_S1_L006_R1_001.fastq.gz	fastq	f0fae43a7fdd8b74c8243f501f0542e8	Illumina HiSeq 4000	paired-end
MS0315JJ_RHT_S1_L006_R2_001.fastq.gz	fastq	cfc6c77e710ed5cf3a1f1071082b4645	Illumina HiSeq 4000	paired-end
MS0315JJ_RHT_S1_L007_R1_001.fastq.gz	fastq	db8e413efa5d9acff770ebb68b305664	Illumina HiSeq 4000	paired-end
MS0315JJ_RHT_S1_L007_R2_001.fastq.gz	fastq	e55224ea57b34cccaa097bc63294bef2	Illumina HiSeq 4000	paired-end
MS0315JJ_RHT_S1_L008_R1_001.fastq.gz	fastq	3778cf09b9c7797fe4bc34da7bf25ae7	Illumina HiSeq 4000	paired-end
MS0315JJ_RHT_S1_L008_R2_001.fastq.gz	fastq	d397c3f8ffc19555ce55832efe5bd4f7	Illumina HiSeq 4000	paired-end
MS0315JJ_RMT_S1_L001_R1_001.fastq.gz	fastq	dc380f1260816df615089e118b2238be	Illumina HiSeq 4000	paired-end
MS0315JJ_RMT_S1_L001_R2_001.fastq.gz	fastq	f33ad1f02071535b9adfc9f58b1a560e	Illumina HiSeq 4000	paired-end
MS0315JJ_RMT_S1_L002_R1_001.fastq.gz	fastq	0dbe790684aba7e989e695b6f8fc581a	Illumina HiSeq 4000	paired-end
MS0315JJ_RMT_S1_L002_R2_001.fastq.gz	fastq	1a305326737f37cb73eef38787dd1a51	Illumina HiSeq 4000	paired-end
MS0315JJ_RMT_S1_L003_R1_001.fastq.gz	fastq	6c37b41d90350611b7f0db32bc98ffd7	Illumina HiSeq 4000	paired-end
MS0315JJ_RMT_S1_L003_R2_001.fastq.gz	fastq	7f63ad75945e30c23689694a059af64b	Illumina HiSeq 4000	paired-end
MS0315JJ_RMT_S1_L004_R1_001.fastq.gz	fastq	42a8fd659e78b18263c480bae7b3197d	Illumina HiSeq 4000	paired-end
MS0315JJ_RMT_S1_L004_R2_001.fastq.gz	fastq	6a514d1ff5c7fe14834e95be6d296a64	Illumina HiSeq 4000	paired-end
MS0315JJ_RMT_S1_L005_R1_001.fastq.gz	fastq	a687eaf216be2d1766aaa0f99c686f88	Illumina HiSeq 4000	paired-end
MS0315JJ_RMT_S1_L005_R2_001.fastq.gz	fastq	157c628333da3d4c048846db4f32b5b1	Illumina HiSeq 4000	paired-end
MS0315JJ_RMT_S1_L006_R1_001.fastq.gz	fastq	f9fb4dbb9b118153ddd9acb5e1aab84b	Illumina HiSeq 4000	paired-end
MS0315JJ_RMT_S1_L006_R2_001.fastq.gz	fastq	b8feb1a4d35403f37cc4b2a8e4be19c3	Illumina HiSeq 4000	paired-end
MS0315JJ_RMT_S1_L007_R1_001.fastq.gz	fastq	38c0b42d410ea84268e11cfef31f8a15	Illumina HiSeq 4000	paired-end
MS0315JJ_RMT_S1_L007_R2_001.fastq.gz	fastq	99f7eba6d38ba62af7878880012e1e1a	Illumina HiSeq 4000	paired-end
MS0315JJ_RMT_S1_L008_R1_001.fastq.gz	fastq	8669bc3460ff43904617291fcb5db1ed	Illumina HiSeq 4000	paired-end
MS0315JJ_RMT_S1_L008_R2_001.fastq.gz	fastq	810ff35d16c9f4fcce9c3ed36040eac0	Illumina HiSeq 4000	paired-end
MS0315KK_HHT_S2_L001_R1_001.fastq.gz	fastq	1fa017f884e9cbd31a2a57f55ce6e000	Illumina HiSeq 4000	paired-end
MS0315KK_HHT_S2_L001_R2_001.fastq.gz	fastq	a67a4e85b3022e358e1c4771f57115d8	Illumina HiSeq 4000	paired-end
MS0315KK_HHT_S2_L002_R1_001.fastq.gz	fastq	40cce55943f815d03824cf92b0c2bfeb	Illumina HiSeq 4000	paired-end
MS0315KK_HHT_S2_L002_R2_001.fastq.gz	fastq	fd1e66356ecfde35f1558235a791aaa4	Illumina HiSeq 4000	paired-end
MS0315KK_HHT_S2_L003_R1_001.fastq.gz	fastq	118ba9e390b89863f3f5f14f1639d8f8	Illumina HiSeq 4000	paired-end
MS0315KK_HHT_S2_L003_R2_001.fastq.gz	fastq	e58cd17957d1ca210dbf59b6e387b5aa	Illumina HiSeq 4000	paired-end
MS0315KK_HHT_S2_L004_R1_001.fastq.gz	fastq	695c5a838294bfbf6f9b262af72667f9	Illumina HiSeq 4000	paired-end
MS0315KK_HHT_S2_L004_R2_001.fastq.gz	fastq	6e71394c4d0c4db8a5782350e51f55a8	Illumina HiSeq 4000	paired-end
MS0315KK_HHT_S2_L005_R1_001.fastq.gz	fastq	b8ef3bd122421e5b588dc4d0abb67eab	Illumina HiSeq 4000	paired-end
MS0315KK_HHT_S2_L005_R2_001.fastq.gz	fastq	134bb3321654da53d065f926d68c7b7e	Illumina HiSeq 4000	paired-end
MS0315KK_HHT_S2_L006_R1_001.fastq.gz	fastq	9c01c65b0cc4d93af094a6b00b841183	Illumina HiSeq 4000	paired-end
MS0315KK_HHT_S2_L006_R2_001.fastq.gz	fastq	f70538d638f97b1617c892a1436d53fd	Illumina HiSeq 4000	paired-end
MS0315KK_HHT_S2_L007_R1_001.fastq.gz	fastq	790ed4054a4bad967e2424149fa5d17c	Illumina HiSeq 4000	paired-end
MS0315KK_HHT_S2_L007_R2_001.fastq.gz	fastq	93d466742a64149958757b5872db97c0	Illumina HiSeq 4000	paired-end
MS0315KK_HHT_S2_L008_R1_001.fastq.gz	fastq	6bf64ec3de5d65e07911865d6480e101	Illumina HiSeq 4000	paired-end
MS0315KK_HHT_S2_L008_R2_001.fastq.gz	fastq	74496a91d06c529ae96903f896d8a67c	Illumina HiSeq 4000	paired-end
MS0315KK_RHT_S2_L001_R1_001.fastq.gz	fastq	40df1959782ad448ad16256034a54470	Illumina HiSeq 4000	paired-end
MS0315KK_RHT_S2_L001_R2_001.fastq.gz	fastq	95a6aadf9c1dba858821240b40f03e6c	Illumina HiSeq 4000	paired-end
MS0315KK_RHT_S2_L002_R1_001.fastq.gz	fastq	f04c77e37873765c512097d8549310f0	Illumina HiSeq 4000	paired-end
MS0315KK_RHT_S2_L002_R2_001.fastq.gz	fastq	09f552d44d11e9750bd1a511462433e8	Illumina HiSeq 4000	paired-end
MS0315KK_RHT_S2_L003_R1_001.fastq.gz	fastq	2b2e2259b5b2f07f18f52d974c1608f3	Illumina HiSeq 4000	paired-end
MS0315KK_RHT_S2_L003_R2_001.fastq.gz	fastq	dfe2086432e60befdd36bea57d0faef8	Illumina HiSeq 4000	paired-end
MS0315KK_RHT_S2_L004_R1_001.fastq.gz	fastq	53edef915c306a3c88c2af43cb25f418	Illumina HiSeq 4000	paired-end
MS0315KK_RHT_S2_L004_R2_001.fastq.gz	fastq	360471630dced6e23263c573dfd69a97	Illumina HiSeq 4000	paired-end
MS0315KK_RHT_S2_L005_R1_001.fastq.gz	fastq	d35ef209ca51680a7575102b54010533	Illumina HiSeq 4000	paired-end
MS0315KK_RHT_S2_L005_R2_001.fastq.gz	fastq	fec9d6ba124512edcbd84ada1e37298a	Illumina HiSeq 4000	paired-end
MS0315KK_RHT_S2_L006_R1_001.fastq.gz	fastq	fd224bb0a1b7301584cfad5712218f42	Illumina HiSeq 4000	paired-end
MS0315KK_RHT_S2_L006_R2_001.fastq.gz	fastq	36ad1246adec1d316fde26422af9a73b	Illumina HiSeq 4000	paired-end
MS0315KK_RHT_S2_L007_R1_001.fastq.gz	fastq	3c2fe8fb1eefb38b2a0dbde68b9a3182	Illumina HiSeq 4000	paired-end
MS0315KK_RHT_S2_L007_R2_001.fastq.gz	fastq	daec72d120be9b0868bfabb0c6f0d5e8	Illumina HiSeq 4000	paired-end
MS0315KK_RHT_S2_L008_R1_001.fastq.gz	fastq	2653d380b40234cb8e411ee6e259b069	Illumina HiSeq 4000	paired-end
MS0315KK_RHT_S2_L008_R2_001.fastq.gz	fastq	e5b1ad3bc1d4efdf7bf0053c24738573	Illumina HiSeq 4000	paired-end
MS0315KK_RMT_S2_L001_R1_001.fastq.gz	fastq	505bb89b441fda90ad841bcf7b90d6ea	Illumina HiSeq 4000	paired-end
MS0315KK_RMT_S2_L001_R2_001.fastq.gz	fastq	337a7c1189d9e4d76cbf611b5c24bf19	Illumina HiSeq 4000	paired-end
MS0315KK_RMT_S2_L002_R1_001.fastq.gz	fastq	9a271632f1e6ae4bac5ed8e4e0566fca	Illumina HiSeq 4000	paired-end
MS0315KK_RMT_S2_L002_R2_001.fastq.gz	fastq	3370ff65b7be30f7063d219306b064f2	Illumina HiSeq 4000	paired-end
MS0315KK_RMT_S2_L003_R1_001.fastq.gz	fastq	daa71c816587a812a79e22d1863d5af5	Illumina HiSeq 4000	paired-end
MS0315KK_RMT_S2_L003_R2_001.fastq.gz	fastq	2952da8674678829ff7d2a5ea72d7229	Illumina HiSeq 4000	paired-end
MS0315KK_RMT_S2_L004_R1_001.fastq.gz	fastq	23fec3e55cbb15661c9ef25fe7994c9c	Illumina HiSeq 4000	paired-end
MS0315KK_RMT_S2_L004_R2_001.fastq.gz	fastq	5432bcc8567f462c524fd0df6a0f9b42	Illumina HiSeq 4000	paired-end
MS0315KK_RMT_S2_L005_R1_001.fastq.gz	fastq	cd196f2c78630937d54effdf1cd6c9ad	Illumina HiSeq 4000	paired-end
MS0315KK_RMT_S2_L005_R2_001.fastq.gz	fastq	5282d0d52b07e83aa902f1d9a35745de	Illumina HiSeq 4000	paired-end
MS0315KK_RMT_S2_L006_R1_001.fastq.gz	fastq	411332299f9e21859c0d89eb8ccf3888	Illumina HiSeq 4000	paired-end
MS0315KK_RMT_S2_L006_R2_001.fastq.gz	fastq	42eccc87421cc3c42a7958aa00f628df	Illumina HiSeq 4000	paired-end
MS0315KK_RMT_S2_L007_R1_001.fastq.gz	fastq	89d22e8c33b1a48fbc01d2b043ccae84	Illumina HiSeq 4000	paired-end
MS0315KK_RMT_S2_L007_R2_001.fastq.gz	fastq	27d1daf7392e38aa16475d7f70d0d1b9	Illumina HiSeq 4000	paired-end
MS0315KK_RMT_S2_L008_R1_001.fastq.gz	fastq	c5a15e2eb863a885944efcd34323ab1b	Illumina HiSeq 4000	paired-end
MS0315KK_RMT_S2_L008_R2_001.fastq.gz	fastq	86d9dddd60b4ef1e973050415488cea1	Illumina HiSeq 4000	paired-end
MS0315LL_HHT_S3_L001_R1_001.fastq.gz	fastq	533422a5f815c5fce05d19b152aa88ce	Illumina HiSeq 4000	paired-end
MS0315LL_HHT_S3_L001_R2_001.fastq.gz	fastq	83d20804e3b2effebcc0152a65f28be5	Illumina HiSeq 4000	paired-end
MS0315LL_HHT_S3_L002_R1_001.fastq.gz	fastq	8854e8e78cdae53aa5bca7ea6893e02d	Illumina HiSeq 4000	paired-end
MS0315LL_HHT_S3_L002_R2_001.fastq.gz	fastq	d1c509facd9746fb959ec22da9f0c98f	Illumina HiSeq 4000	paired-end
MS0315LL_HHT_S3_L003_R1_001.fastq.gz	fastq	2a15fd3b810d8f23068271091bfe02dd	Illumina HiSeq 4000	paired-end
MS0315LL_HHT_S3_L003_R2_001.fastq.gz	fastq	69cd35440a27e13269f8ebb6fa95c78c	Illumina HiSeq 4000	paired-end
MS0315LL_HHT_S3_L004_R1_001.fastq.gz	fastq	98348c51f5a894302014d2f6042e1fa3	Illumina HiSeq 4000	paired-end
MS0315LL_HHT_S3_L004_R2_001.fastq.gz	fastq	7ed727e4ffa16899466063fa3023e444	Illumina HiSeq 4000	paired-end
MS0315LL_HHT_S3_L005_R1_001.fastq.gz	fastq	2d7ec19085418d40ed799f1216a11db5	Illumina HiSeq 4000	paired-end
MS0315LL_HHT_S3_L005_R2_001.fastq.gz	fastq	7b333b978328013ba4115f69a32f3b5a	Illumina HiSeq 4000	paired-end
MS0315LL_HHT_S3_L006_R1_001.fastq.gz	fastq	4b471435dfbac0d860053e370b63d6a4	Illumina HiSeq 4000	paired-end
MS0315LL_HHT_S3_L006_R2_001.fastq.gz	fastq	7b70eb0c97a738b7ea51cd4f247733bd	Illumina HiSeq 4000	paired-end
MS0315LL_HHT_S3_L007_R1_001.fastq.gz	fastq	4d9088e991bf7753582c6b5a24c6edca	Illumina HiSeq 4000	paired-end
MS0315LL_HHT_S3_L007_R2_001.fastq.gz	fastq	7fb7396bafcd8d0c4ea1a2fdd953d5ea	Illumina HiSeq 4000	paired-end
MS0315LL_HHT_S3_L008_R1_001.fastq.gz	fastq	88c722c8f506c453bcd9463c34549e8a	Illumina HiSeq 4000	paired-end
MS0315LL_HHT_S3_L008_R2_001.fastq.gz	fastq	7840ae4c742c5021f718c565dec5eba8	Illumina HiSeq 4000	paired-end
MS0315LL_RHT_S3_L001_R1_001.fastq.gz	fastq	bbc4e9a355dcc2ad418661085d6fe483	Illumina HiSeq 4000	paired-end
MS0315LL_RHT_S3_L001_R2_001.fastq.gz	fastq	51ded238dcb2b32d28423d4fe935410d	Illumina HiSeq 4000	paired-end
MS0315LL_RHT_S3_L002_R1_001.fastq.gz	fastq	25e59b17438c2339ac406e887d78392a	Illumina HiSeq 4000	paired-end
MS0315LL_RHT_S3_L002_R2_001.fastq.gz	fastq	0581709cb1303029003d2850bfee6f0b	Illumina HiSeq 4000	paired-end
MS0315LL_RHT_S3_L003_R1_001.fastq.gz	fastq	6694a6b35c6000c901d94978cdd82dbf	Illumina HiSeq 4000	paired-end
MS0315LL_RHT_S3_L003_R2_001.fastq.gz	fastq	1c3f1d1130e2483dab3c5165732b889c	Illumina HiSeq 4000	paired-end
MS0315LL_RHT_S3_L004_R1_001.fastq.gz	fastq	e15350309f4ef508a5ef6cf60e7a6857	Illumina HiSeq 4000	paired-end
MS0315LL_RHT_S3_L004_R2_001.fastq.gz	fastq	ec12d69156851c81f9137286d39c8243	Illumina HiSeq 4000	paired-end
MS0315LL_RHT_S3_L005_R1_001.fastq.gz	fastq	71cafb02a1e310562e42b7719ac374d0	Illumina HiSeq 4000	paired-end
MS0315LL_RHT_S3_L005_R2_001.fastq.gz	fastq	1ca2debeac28251bba34c365cfeb7c3e	Illumina HiSeq 4000	paired-end
MS0315LL_RHT_S3_L006_R1_001.fastq.gz	fastq	ccd7717fadcec7de576eff6c0f4069e1	Illumina HiSeq 4000	paired-end
MS0315LL_RHT_S3_L006_R2_001.fastq.gz	fastq	65f545e02aade61390fbaa00c4fcd784	Illumina HiSeq 4000	paired-end
MS0315LL_RHT_S3_L007_R1_001.fastq.gz	fastq	eea32b4f1a37979325b4925844305169	Illumina HiSeq 4000	paired-end
MS0315LL_RHT_S3_L007_R2_001.fastq.gz	fastq	b46889eb3a5839717dbe5032aa99d06e	Illumina HiSeq 4000	paired-end
MS0315LL_RHT_S3_L008_R1_001.fastq.gz	fastq	f2c8eb94221fabda92dfb45c63169765	Illumina HiSeq 4000	paired-end
MS0315LL_RHT_S3_L008_R2_001.fastq.gz	fastq	d8b4314345058947563d77c139c81f93	Illumina HiSeq 4000	paired-end
MS0315LL_RMT_S3_L001_R1_001.fastq.gz	fastq	24d8dbc79c507f1b51247cb9bcbce9e2	Illumina HiSeq 4000	paired-end
MS0315LL_RMT_S3_L001_R2_001.fastq.gz	fastq	b879a5cecaaeeef716199a7558ab1eb5	Illumina HiSeq 4000	paired-end
MS0315LL_RMT_S3_L002_R1_001.fastq.gz	fastq	e786ae445d35305e803f4807a89b3059	Illumina HiSeq 4000	paired-end
MS0315LL_RMT_S3_L002_R2_001.fastq.gz	fastq	8ad488ab35d7d082df501076ed33d21c	Illumina HiSeq 4000	paired-end
MS0315LL_RMT_S3_L003_R1_001.fastq.gz	fastq	9c68939a56e3924f8f7d456aac7d00ee	Illumina HiSeq 4000	paired-end
MS0315LL_RMT_S3_L003_R2_001.fastq.gz	fastq	1cfbf9d66e73b02f8243fad6451715b7	Illumina HiSeq 4000	paired-end
MS0315LL_RMT_S3_L004_R1_001.fastq.gz	fastq	e5d44cadda8e67c1012cb28a010312a3	Illumina HiSeq 4000	paired-end
MS0315LL_RMT_S3_L004_R2_001.fastq.gz	fastq	aa2773b80814323a0d78b4fa7e552b14	Illumina HiSeq 4000	paired-end
MS0315LL_RMT_S3_L005_R1_001.fastq.gz	fastq	0950da8b11b3560c01dcc3c50c8d643e	Illumina HiSeq 4000	paired-end
MS0315LL_RMT_S3_L005_R2_001.fastq.gz	fastq	655de4352aac2f6c9f5f1d2811d39269	Illumina HiSeq 4000	paired-end
MS0315LL_RMT_S3_L006_R1_001.fastq.gz	fastq	ef02313e18ffea9a974e587858941451	Illumina HiSeq 4000	paired-end
MS0315LL_RMT_S3_L006_R2_001.fastq.gz	fastq	569cb68dfb9917f962e8d665c606f7e9	Illumina HiSeq 4000	paired-end
MS0315LL_RMT_S3_L007_R1_001.fastq.gz	fastq	5539963af8c866ab2e369d7fb3353580	Illumina HiSeq 4000	paired-end
MS0315LL_RMT_S3_L007_R2_001.fastq.gz	fastq	27fb8c102cadad13e526d3064696a009	Illumina HiSeq 4000	paired-end
MS0315LL_RMT_S3_L008_R1_001.fastq.gz	fastq	d856ea50eca420936d58a6c1555a3b0d	Illumina HiSeq 4000	paired-end
MS0315LL_RMT_S3_L008_R2_001.fastq.gz	fastq	99680fed8c6741a0ec134004421bd196	Illumina HiSeq 4000	paired-end
VI_S2_L001_R1_001.fastq.gz	fastq	0956915bce25247857d38fbf5ead1e6a	MGISEQ2000RS	single-end
VI_S2_L001_R2_001.fastq.gz	fastq	593baccf3c86045df6baa3d1d73f9814	MGISEQ2000RS	single-end
# For paired-end experiments, list the 2 (or more) fastq files from the same run. For SOLiD experiments, list the 4 file names (include "file name 3" and "file name 4" columns).
PAIRED-END EXPERIMENTS
file name 1	file name 2
MS0315JJ_HHT_S1_L001_R1_001.fastq.gz	MS0315JJ_HHT_S1_L001_R2_001.fastq.gz
MS0315JJ_HHT_S1_L002_R1_001.fastq.gz	MS0315JJ_HHT_S1_L002_R2_001.fastq.gz
MS0315JJ_HHT_S1_L003_R1_001.fastq.gz	MS0315JJ_HHT_S1_L003_R2_001.fastq.gz
MS0315JJ_HHT_S1_L004_R1_001.fastq.gz	MS0315JJ_HHT_S1_L004_R2_001.fastq.gz
MS0315JJ_HHT_S1_L005_R1_001.fastq.gz	MS0315JJ_HHT_S1_L005_R2_001.fastq.gz
MS0315JJ_HHT_S1_L006_R1_001.fastq.gz	MS0315JJ_HHT_S1_L006_R2_001.fastq.gz
MS0315JJ_HHT_S1_L007_R1_001.fastq.gz	MS0315JJ_HHT_S1_L007_R2_001.fastq.gz
MS0315JJ_HHT_S1_L008_R1_001.fastq.gz	MS0315JJ_HHT_S1_L008_R2_001.fastq.gz
MS0315JJ_RHT_S1_L001_R1_001.fastq.gz	MS0315JJ_RHT_S1_L001_R2_001.fastq.gz
MS0315JJ_RHT_S1_L002_R1_001.fastq.gz	MS0315JJ_RHT_S1_L002_R2_001.fastq.gz
MS0315JJ_RHT_S1_L003_R1_001.fastq.gz	MS0315JJ_RHT_S1_L003_R2_001.fastq.gz
MS0315JJ_RHT_S1_L004_R1_001.fastq.gz	MS0315JJ_RHT_S1_L004_R2_001.fastq.gz
MS0315JJ_RHT_S1_L005_R1_001.fastq.gz	MS0315JJ_RHT_S1_L005_R2_001.fastq.gz
MS0315JJ_RHT_S1_L006_R1_001.fastq.gz	MS0315JJ_RHT_S1_L006_R2_001.fastq.gz
MS0315JJ_RHT_S1_L007_R1_001.fastq.gz	MS0315JJ_RHT_S1_L007_R2_001.fastq.gz
MS0315JJ_RHT_S1_L008_R1_001.fastq.gz	MS0315JJ_RHT_S1_L008_R2_001.fastq.gz
MS0315JJ_RMT_S1_L001_R1_001.fastq.gz	MS0315JJ_RMT_S1_L001_R2_001.fastq.gz
MS0315JJ_RMT_S1_L002_R1_001.fastq.gz	MS0315JJ_RMT_S1_L002_R2_001.fastq.gz
MS0315JJ_RMT_S1_L003_R1_001.fastq.gz	MS0315JJ_RMT_S1_L003_R2_001.fastq.gz
MS0315JJ_RMT_S1_L004_R1_001.fastq.gz	MS0315JJ_RMT_S1_L004_R2_001.fastq.gz
MS0315JJ_RMT_S1_L005_R1_001.fastq.gz	MS0315JJ_RMT_S1_L005_R2_001.fastq.gz
MS0315JJ_RMT_S1_L006_R1_001.fastq.gz	MS0315JJ_RMT_S1_L006_R2_001.fastq.gz
MS0315JJ_RMT_S1_L007_R1_001.fastq.gz	MS0315JJ_RMT_S1_L007_R2_001.fastq.gz
MS0315JJ_RMT_S1_L008_R1_001.fastq.gz	MS0315JJ_RMT_S1_L008_R2_001.fastq.gz
MS0315KK_HHT_S2_L001_R1_001.fastq.gz	MS0315KK_HHT_S2_L001_R2_001.fastq.gz
MS0315KK_HHT_S2_L002_R1_001.fastq.gz	MS0315KK_HHT_S2_L002_R2_001.fastq.gz
MS0315KK_HHT_S2_L003_R1_001.fastq.gz	MS0315KK_HHT_S2_L003_R2_001.fastq.gz
MS0315KK_HHT_S2_L004_R1_001.fastq.gz	MS0315KK_HHT_S2_L004_R2_001.fastq.gz
MS0315KK_HHT_S2_L005_R1_001.fastq.gz	MS0315KK_HHT_S2_L005_R2_001.fastq.gz
MS0315KK_HHT_S2_L006_R1_001.fastq.gz	MS0315KK_HHT_S2_L006_R2_001.fastq.gz
MS0315KK_HHT_S2_L007_R1_001.fastq.gz	MS0315KK_HHT_S2_L007_R2_001.fastq.gz
MS0315KK_HHT_S2_L008_R1_001.fastq.gz	MS0315KK_HHT_S2_L008_R2_001.fastq.gz
MS0315KK_RHT_S2_L001_R1_001.fastq.gz	MS0315KK_RHT_S2_L001_R2_001.fastq.gz
MS0315KK_RHT_S2_L002_R1_001.fastq.gz	MS0315KK_RHT_S2_L002_R2_001.fastq.gz
MS0315KK_RHT_S2_L003_R1_001.fastq.gz	MS0315KK_RHT_S2_L003_R2_001.fastq.gz
MS0315KK_RHT_S2_L004_R1_001.fastq.gz	MS0315KK_RHT_S2_L004_R2_001.fastq.gz
MS0315KK_RHT_S2_L005_R1_001.fastq.gz	MS0315KK_RHT_S2_L005_R2_001.fastq.gz
MS0315KK_RHT_S2_L006_R1_001.fastq.gz	MS0315KK_RHT_S2_L006_R2_001.fastq.gz
MS0315KK_RHT_S2_L007_R1_001.fastq.gz	MS0315KK_RHT_S2_L007_R2_001.fastq.gz
MS0315KK_RHT_S2_L008_R1_001.fastq.gz	MS0315KK_RHT_S2_L008_R2_001.fastq.gz
MS0315KK_RMT_S2_L001_R1_001.fastq.gz	MS0315KK_RMT_S2_L001_R2_001.fastq.gz
MS0315KK_RMT_S2_L002_R1_001.fastq.gz	MS0315KK_RMT_S2_L002_R2_001.fastq.gz
MS0315KK_RMT_S2_L003_R1_001.fastq.gz	MS0315KK_RMT_S2_L003_R2_001.fastq.gz
MS0315KK_RMT_S2_L004_R1_001.fastq.gz	MS0315KK_RMT_S2_L004_R2_001.fastq.gz
MS0315KK_RMT_S2_L005_R1_001.fastq.gz	MS0315KK_RMT_S2_L005_R2_001.fastq.gz
MS0315KK_RMT_S2_L006_R1_001.fastq.gz	MS0315KK_RMT_S2_L006_R2_001.fastq.gz
MS0315KK_RMT_S2_L007_R1_001.fastq.gz	MS0315KK_RMT_S2_L007_R2_001.fastq.gz
MS0315KK_RMT_S2_L008_R1_001.fastq.gz	MS0315KK_RMT_S2_L008_R2_001.fastq.gz
MS0315LL_HHT_S3_L001_R1_001.fastq.gz	MS0315LL_HHT_S3_L001_R2_001.fastq.gz
MS0315LL_HHT_S3_L002_R1_001.fastq.gz	MS0315LL_HHT_S3_L002_R2_001.fastq.gz
MS0315LL_HHT_S3_L003_R1_001.fastq.gz	MS0315LL_HHT_S3_L003_R2_001.fastq.gz
MS0315LL_HHT_S3_L004_R1_001.fastq.gz	MS0315LL_HHT_S3_L004_R2_001.fastq.gz
MS0315LL_HHT_S3_L005_R1_001.fastq.gz	MS0315LL_HHT_S3_L005_R2_001.fastq.gz
MS0315LL_HHT_S3_L006_R1_001.fastq.gz	MS0315LL_HHT_S3_L006_R2_001.fastq.gz
MS0315LL_HHT_S3_L007_R1_001.fastq.gz	MS0315LL_HHT_S3_L007_R2_001.fastq.gz
MS0315LL_HHT_S3_L008_R1_001.fastq.gz	MS0315LL_HHT_S3_L008_R2_001.fastq.gz
MS0315LL_RHT_S3_L001_R1_001.fastq.gz	MS0315LL_RHT_S3_L001_R2_001.fastq.gz
MS0315LL_RHT_S3_L002_R1_001.fastq.gz	MS0315LL_RHT_S3_L002_R2_001.fastq.gz
MS0315LL_RHT_S3_L003_R1_001.fastq.gz	MS0315LL_RHT_S3_L003_R2_001.fastq.gz
MS0315LL_RHT_S3_L004_R1_001.fastq.gz	MS0315LL_RHT_S3_L004_R2_001.fastq.gz
MS0315LL_RHT_S3_L005_R1_001.fastq.gz	MS0315LL_RHT_S3_L005_R2_001.fastq.gz
MS0315LL_RHT_S3_L006_R1_001.fastq.gz	MS0315LL_RHT_S3_L006_R2_001.fastq.gz
MS0315LL_RHT_S3_L007_R1_001.fastq.gz	MS0315LL_RHT_S3_L007_R2_001.fastq.gz
MS0315LL_RHT_S3_L008_R1_001.fastq.gz	MS0315LL_RHT_S3_L008_R2_001.fastq.gz
MS0315LL_RMT_S3_L001_R1_001.fastq.gz	MS0315LL_RMT_S3_L001_R2_001.fastq.gz
MS0315LL_RMT_S3_L002_R1_001.fastq.gz	MS0315LL_RMT_S3_L002_R2_001.fastq.gz
MS0315LL_RMT_S3_L003_R1_001.fastq.gz	MS0315LL_RMT_S3_L003_R2_001.fastq.gz
MS0315LL_RMT_S3_L004_R1_001.fastq.gz	MS0315LL_RMT_S3_L004_R2_001.fastq.gz
MS0315LL_RMT_S3_L005_R1_001.fastq.gz	MS0315LL_RMT_S3_L005_R2_001.fastq.gz
MS0315LL_RMT_S3_L006_R1_001.fastq.gz	MS0315LL_RMT_S3_L006_R2_001.fastq.gz
MS0315LL_RMT_S3_L007_R1_001.fastq.gz	MS0315LL_RMT_S3_L007_R2_001.fastq.gz
MS0315LL_RMT_S3_L008_R1_001.fastq.gz	MS0315LL_RMT_S3_L008_R2_001.fastq.gz
VI_S2_L001_R1_001.fastq.gz	VI_S2_L001_R2_001.fastq.gz
[truncated: 9 more columns]

## Sheet: Fig 2c
Counts of NogoA+/ GFAP+/ GAP43+ cells in control versus 7 DPI marmosets wheret least 40 cells were counted over a minimum of 3 sections at high magnification with stacks to confirm colocalization of NogoA, GFAP, and GAP43.
Statistical tests and graph were created using GraphPad Prism 7
Control 1	GFAP+	NogoA+/ GFAP+	NogoA+/ GFAP+/ GAP43+			Control 2	GFAP+	NogoA+/ GFAP+	NogoA+/ GFAP+/ GAP43+			Control 3	GFAP+	NogoA+/ GFAP+	NogoA+/ GFAP+/ GAP43+
Image_0001	1	1	0			Image_0001	3	1	1			Image_0001	4	1	0
Image_0002	6	3	1			Image_0002	6	2	1			Image_0002	10	3	0
Image_0003	3	2	0			Image_0003	6	2	1			Image_0003	6	0	0
Image_0004	4	2	1			Image_0004	9	4	0			Image_0004	6	3	1
Image_0005	9	2	0			Image_0005	8	4	1			Image_0005	6	2	0
Image_0006	3	0	0			Image_0006	6	2	1			Image_0006	9	2	0
Image_0007	6	0	0			Image_0007	7	3	1			Image_0007	6	2	0
Image_0008	4	0	0			Image_0008	3	2	0			Image_0008	9	3	0
Image_0009	3	2	0			Image_0009	5	3	0			Image_0009	6	2	0
Image_0010	3	1	0			Image_0010	9	5	0			Image_0010	8	5	2
Image_0011	4	2	1			Image_0011	1	1	0			Image_0011	2	1	0
						Image_0012	5	2	0			Image_0012	4	4	1
Sum	46	15	3
		0.326087	0.0652174			Sum	68	31	6			Sum	76	28	4
								0.455882	0.0882353					0.368421	0.0526316
7 DPI 1	GFAP+	NogoA+/ GFAP+	NogoA+/ GFAP+/ GAP43+			7 DPI 2	GFAP+	NogoA+/ GFAP+	NogoA+/ GFAP+/ GAP43+			7 DPI 3	GFAP+	NogoA+/ GFAP+	NogoA+/ GFAP+/ GAP43+
Image_0001	14	14	6			Image_0001	11	11	5			Image_0001	10	10	5
Image_0002	13	13	9			Image_0002	14	14	4			Image_0002	7	7	4
Image_0003	13	13	6			Image_0003	17	15	5			Image_0003	17	17	8
Image_0004	18	18	7			Image_0004	16	16	8			Image_0004	16	16	7
Image_0005	18	18	5			Image_0005	13	13	6			Image_0005	11	11	11
Image_0006	20	20	8			Image_0006	8	8	7			Image_0006	10	10	7
Image_0007	16	16	8			Image_0007	16	16	5			Image_0007	12	12	4
Image_0008	15	15	8			Image_0008	17	17	7			Image_0008	16	16	4
Image_0009	19	19	7			Image_0009	13	13	6			Image_0009	10	10	3
Image_0010	16	16	7									Image_0010	13	13	5
Image_0011	8	8	5			Sum	125	123	53
Image_0012	12	12	3					0.984	0.424			Sum	122	122	58
Image_0013	11	11	4											1	0.47541
Image_0014	10	10	6
Image_0015	11	11	4
Sum	214	214	93
		1	0.434579

## Sheet: Fig 3c
Counts of NogoA+/ GFAP+ cells in mouse versus marmoset where at least 30 cells were counted over a minimum of 3 sections at high magnification with stacks to confirm colocalization of NogoA and GFAP
Statistical tests and graph were created using GraphPad Prism 7
Mouse 1	NogoA/ GFAP+	GFAP+		Mouse 2	NogoA/ GFAP+	GFAP+		Mouse 3	NogoA/ GFAP+	GFAP+
Image_0001	3	3		Image_0001	2	3		Image_0001	0	2
Image_0002	1	1		Image_0002	0	3		Image_0002	2	2
Image_0003	1	1		Image_0003	1	1		Image_0003	1	4
Image_0004	1	4		Image_0004	0	3		Image_0004	0	2
Image_0005	1	2		Image_0005	0	3		Image_0005	0	2
Image_0006	1	1		Image_0006	0	1		Image_0006	0	2
Image_0007	2	2		Image_0007	1	1		Image_0007	3	3
Image_0008	1	5		Image_0008	2	2		Image_0008	3	3
Image_0009	2	2		Image_0009	1	2		Image_0009	2	2
Image_0010	0	1		Image_0010	2	4		Image_0010	0	2
Image_0011	0	1		Image_0011	1	2		Image_0011	1	5
Image_0012	4	5		Image_0012	0	4		Image_0012	1	3
Image_0013	1	2		Image_0013	0	3		Image_0013	0	4
Image_0014	0	1		Image_0014	0	2		Image_0014	1	1
Image_0015	0	1		Image_0015	0	1		Image_0015	1	1
Image_0016	0	3		Image_0016	0	2		Image_0016	2	2
Image_0017	0	2		Image_0017	2	2		Image_0017	4	4
Image_0018	0	2		Image_0018	0	4		Image_0018	0	3
				Image_0019	0	3		Image_0019	0	3
Sum	18	39		Image_0020	0	3		Image_0020	0	3
		0.461538		Image_0021	4	7
								Sum	21	53
				Sum	16	56				0.396226
						0.285714
Marmoset 1	NogoA/ GFAP+	GFAP+		Marmoset 2	NogoA/ GFAP+	GFAP+		Marmoset 3	NogoA/ GFAP+	GFAP+		Marmoset 4	NogoA/ GFAP+	GFAP+
Image_0001	7	7		Image_0001	7	7		Image_0001	9	9		Image_0001	8	8
Image_0002	5	5		Image_0002	8	8		Image_0002	6	6		Image_0002	7	7
Image_0003	7	8		Image_0003	7	7		Image_0003	6	6		Image_0003	7	7
Image_0004	5	5		Image_0004	7	7		Image_0004	4	4		Image_0004	7	7
Image_0005	7	7		Image_0005	10	10		Image_0005	7	7		Image_0005	7	7
Image_0006	4	4		Image_0006	6	8		Image_0006	7	7		Image_0006	6	7
Image_0007	7	7		Image_0007	8	8		Image_0007	8	8		Image_0007	9	10
Image_0008	7	7		Image_0008	8	8		Image_0008	6	6		Image_0008	7	7
Image_0009	5	5		Image_0009	10	10		Image_0009	7	7		Image_0009	7	7
Image_0010	8	8		Image_0010	6	6		Image_0010	6	7		Image_0010	6	6
Sum	62	63		Sum	77	79		Sum	66	67		Sum	71	73
		0.984127				0.974684				0.985075				0.972603

## Sheet: Fig 3d
Quantification of NogoA fluorescent intensity, normalized against GFAP, in mouse versus marmoset where at least 10 cells from previous counts in Fig 3d were analyzed at high magnification
Statistical tests and graph were created using GraphPad Prism 7
Mouse 1	Channel	area	mean	min	max	% area	min thr	max thr		Marmoset 1	Channel	area	mean	min	max	% area	min thr	max thr
Cell_0001	NogoA	441.307	10.621	0	255	15.201	0	255		Cell_0001	NogoA	252.319	96.247	33	229	100	0	255
	GFAP	441.307	117.381	38	255	100	0	255			GFAP	252.319	149.25	65	255	100	0	255
Cell_0002	NogoA	229.584	35.043	0	255	50.345	0	255		Cell_0002	NogoA	223.389	134.876	66	255	100	0	255
	GFAP	229.584	155.658	62	255	100	0	255			GFAP	223.389	132.792	36	255	100	0	255
Cell_0003	NogoA	209.354	41.912	0	197	75.867	0	255		Cell_0003	NogoA	134.451	97.313	37	207	100	0	255
	GFAP	209.354	130.049	59	255	100	0	255			GFAP	134.451	127.146	55	255	100	0	255
Cell_0004	NogoA	269.227	7.815	0	255	22.799	0	255		Cell_0004	NogoA	86.727	99.889	45	171	100	0	255
	GFAP	269.227	113.67	32	255	100	0	255			GFAP	86.727	106.534	54	255	100	0	255
Cell_0005	NogoA	256.135	22.18	0	255	48.347	0	255		Cell_0005	NogoA	105.458	142.928	68	223	100	0	255
	GFAP	256.135	143.254	37	255	100	0	255			GFAP	105.458	129.668	68	255	100	0	255
Cell_0006	NogoA	371.928	38.878	0	255	66.55	0	255		Cell_0006	NogoA	435.333	132.28	52	255	100	0	255
	GFAP	371.928	121.502	21	255	100	0	255			GFAP	435.333	111.964	45	255	100	0	255
Cell_0007	NogoA	567.781	19.655	0	255	99.62	0	255		Cell_0007	NogoA	290.169	96.741	20	254	100	0	255
	GFAP	567.781	134.571	50	255	100	0	255			GFAP	290.169	162.754	67	255	100	0	255
Cell_0008	NogoA	270.159	10.669	0	255	37.317	0	255		Cell_0008	NogoA	101.538	146.812	93	249	100	0	255
	GFAP	270.159	112.814	26	255	100	0	255			GFAP	101.538	185.151	66	255	100	0	255
Cell_0009	NogoA	103.749	81.118	0	255	93.867	0	255		Cell_0009	NogoA	533.799	100.164	38	255	100	0	255
	GFAP	103.749	194.156	100	255	100	0	255			GFAP	533.799	110.706	46	255	100	0	255
Cell_0010	NogoA	218.432	61.132	0	255	85.076	0	255		Cell_0010	NogoA	128.204	174.467	57	255	100	0	255
	GFAP	218.432	116.622	53	255	100	0	255			GFAP	128.204	103.115	71	255	100	0	255
Cell_0011	NogoA	253.672	32.731	0	255	67.931	0	255
	GFAP	253.672	168.156	92	255	100	0	255		Average	NogoA		122.172			100
											GFAP		131.908			100
Average	NogoA		32.8867			60.2655
	GFAP		137.076			100
Mouse 2	Channel	area	mean	min	max	% area	min thr	max thr		Marmoset 2	Channel	area	mean	min	max	% area	min thr	max thr
Cell_0001	NogoA	394.778	36.368	0	255	81.114	0	255		Cell_0001	NogoA	319.969	163.773	51	255	100	0	255
	GFAP	394.778	114.31	43	255	100	0	255			GFAP	319.969	154.327	59	255	100	0	255
Cell_0002	NogoA	171.871	54.369	0	255	78.575	0	255		Cell_0002	NogoA	258.577	130.703	56	255	100	0	255
	GFAP	171.871	184.727	115	255	100	0	255			GFAP	258.577	106.823	39	255	100	0	255
Cell_0003	NogoA	372.704	123.895	9	255	100	0	255		Cell_0003	NogoA	149.419	124.419	65	255	100	0	255
	GFAP	372.704	168.531	93	255	100	0	255			GFAP	149.419	120.265	84	247	100	0	255
Cell_0004	NogoA	203.348	57.633	0	255	96.469	0	255		Cell_0004	NogoA	185.613	108.17	39	255	100	0	255
	GFAP	203.348	133.215	61	255	100	0	255			GFAP	185.613	107.289	61	255	100	0	255
Cell_0005	NogoA	132.784	11.067	0	164	60.081	0	255		Cell_0005	NogoA	236.911	129.069	48	255	100	0	255
	GFAP	132.784	174.128	79	255	100	0	255			GFAP	236.911	112.508	60	255	100	0	255
Cell_0006	NogoA	418.195	24.758	0	255	60.614	0	255		Cell_0006	NogoA	238.305	159.212	72	255	100	0	255
	GFAP	418.195	134.492	55	255	100	0	255			GFAP	238.305	111.166	47	255	100	0	255
Cell_0007	NogoA	399.359	35.142	0	255	76.386	0	255		Cell_0007	NogoA	75.973	156.883	82	255	100	0	255
	GFAP	399.359	110.804	37	255	100	0	255			GFAP	75.973	158.247	86	255	100	0	255
Cell_0008	NogoA	262.717	27.989	0	255	67.204	0	255		Cell_0008	NogoA	65.721	197.281	86	255	100	0	255
	GFAP	262.717	125.072	61	255	100	0	255			GFAP	65.721	94.489	52	197	100	0	255
Cell_0009	NogoA	179.743	119.17	65	203	100	0	255		Cell_0009	NogoA	119.001	147.831	82	255	100	0	255
	GFAP	179.743	145.886	88	255	100	0	255			GFAP	119.001	161.672	84	255	100	0	255
Cell_0010	NogoA	256.04	33.601	0	255	82.257	0	255		Cell_0010	NogoA	146.924	165.983	66	255	100	0	255
	GFAP	256.04	130.851	23	255	100	0	255			GFAP	146.924	138.953	76	255	100	0	255
Cell_0011	NogoA	196.179	13.673	0	255	38.79	0	255		Cell_0011	NogoA	103.372	137.915	78	255	100	0	255
	GFAP	196.179	148.673	76	255	100	0	255			GFAP	103.372	73.655	43	229	100	0	255
Cell_0012	NogoA	268.671	59.099	0	255	88.795	0	255
	GFAP	268.671	150.627	56	255	100	0	255		Average	NogoA		147.385			100
											GFAP		121.763			100
Average	NogoA		49.7303			77.5237
	GFAP		143.443			100
Mouse 3	Channel	area	mean	min	max	% area	min thr	max thr		Marmoset 3	Channel	area	mean	min	max	% area	min thr	max thr
Cell_0001	NogoA	239.112	52.169	0	255	96.66	0	255		Cell_0001	NogoA	297.894	124.798	54	255	100	0	255
	GFAP	239.112	130.927	35	255	100	0	255			GFAP	297.894	95.14	36	255	100	0	255
Cell_0002	NogoA	569.553	36.728	0	255	71.187	0	255		Cell_0002	NogoA	247.152	107.25	43	255	100	0	255
	GFAP	569.553	89.953	9	255	100	0	255			GFAP	247.152	116.726	60	255	100	0	255
Cell_0003	NogoA	202.279	47.018	0	255	86.916	0	255		Cell_0003	NogoA	192.489	150.024	53	255	100	0	255
	GFAP	202.279	143.434	70	255	100	0	255			GFAP	192.489	133.318	69	255	100	0	255
Cell_0004	NogoA	299.897	46.512	0	255	87.861	0	255		Cell_0004	NogoA	132.9	141.904	58	255	100	0	255
	GFAP	299.897	129.922	61	255	100	0	255			GFAP	132.9	135.918	66	255	100	0	255
Cell_0005	NogoA	92.398	2.872	0	255	12.15	0	255		Cell_0005	NogoA	189.774	160.599	54	255	100	0	255
	GFAP	92.398	105.506	47	255	100	0	255			GFAP	189.774	115.829	61	255	100	0	255
Cell_0006	NogoA	81.444	11.887	0	255	19.781	0	255		Cell_0006	NogoA	375.198	91.037	28	255	100	0	255
	GFAP	81.444	126.129	54	255	100	0	255			GFAP	375.198	108.66	52	255	100	0	255
Cell_0007	NogoA	412.933	95.081	0	255	96.746	0	255		Cell_0007	NogoA	306.909	99.299	47	255	100	0	255
	GFAP	412.933	90.09	25	255	100	0	255			GFAP	306.909	126.087	75	255	100	0	255
Cell_0008	NogoA	139.849	69.452	0	255	93.037	0	255		Cell_0008	NogoA	100.71	90.152	47	199	100	0	255
	GFAP	139.849	90.259	24	255	100	0	255			GFAP	100.71	85.558	40	206	100	0	255
Cell_0009	NogoA	243.074	46.213	0	235	82.022	0	255		Cell_0009	NogoA	262.738	161.722	68	255	100	0	255
	GFAP	243.074	130.21	40	255	100	0	255			GFAP	262.738	164.419	75	255	100	0	255
Cell_0010	NogoA	189.847	17.262	0	255	37.859	0	255		Cell_0010	NogoA	164.471	123.409	47	255	100	0	255
	GFAP	189.847	104.564	25	255	100	0	255			GFAP	164.471	150.462	93	255	100	0	255
Cell_0011	NogoA	261.04	87.087	19	255	100	0	255		Cell_0011	NogoA	220.255	164.154	68	255	100	0	255
	GFAP	261.04	129.966	47	255	100	0	255			GFAP	220.255	137.268	85	255	100	0	255
										Cell_0012	NogoA	118.214	106.031	49	245	100	0	255
Average	NogoA		46.571			71.2926					GFAP	118.214	107.083	59	255	100	0	255
	GFAP		115.542			100
										Average	NogoA		126.698			100
											GFAP		123.039			100
										Marmoset 4	Channel	area	mean	min	max	% area	min thr	max thr
										Cell_0001	NogoA	977.329	111.335	66	255	100	0	255
											GFAP	977.329	121.28	72	255	100	0	255
										Cell_0002	NogoA	189.04	123.053	65	231	100	0	255
											GFAP	189.04	134.592	79	255	100	0	255
										Cell_0003	NogoA	255.432	166.538	80	255	100	0	255
											GFAP	255.432	134.502	74	255	100	0	255
										Cell_0004	NogoA	250.244	147.205	68	255	100	0	255
											GFAP	250.244	107.053	76	188	100	0	255
										Cell_0005	NogoA	152.836	151.204	84	255	100	0	255
											GFAP	152.836	134.156	76	255	100	0	255
										Cell_0006	NogoA	240.852	131.8	37	255	100	0	255
											GFAP	240.852	117.475	54	255	100	0	255
										Cell_0007	NogoA	483.916	115.025	16	255	100	0	255
											GFAP	483.916	94.165	31	255	100	0	255
										Cell_0008	NogoA	196.199	149.789	75	255	100	0	255
											GFAP	196.199	87.854	41	252	100	0	255
										Cell_0009	NogoA	206.954	144.241	73	255	100	0	255
											GFAP	206.954	170.234	97	255	100	0	255
										Cell_0010	NogoA	132.145	159.13	102	255	100	0	255
											GFAP	132.145	107.454	78	200	100	0	255
										Average	NogoA		139.932			100
											GFAP		120.877			100

## Sheet: Fig 4c
Quantification of peripheral macrophage infiltration in the marmoset post-ischemic stroke calculated from 3 sections per marmoset, across various post-ischemic stroke recovery time points.
Statistical tests and graph were created using GraphPad Prism 7
	Control 1	Area	Mean	Min	Max	%Area	MinThr	MaxThr		Control 1	Area	Mean	Min	Max	%Area	MinThr	MaxThr
	Iba1	2799148	16.433	0	255	6.444	-3.403e+38	3.4e+38		TMEM119	2653280	29.575	0	255	11.598	-3.403e+38	3.4e+38
	Iba1	2717429	15.863	0	255	6.221	-3.403e+38	3.4e+38		TMEM119	3199405	34.83	0	255	13.659	-3.403e+38	3.4e+38
	Iba1	3068029	11.145	0	255	4.371	-3.403e+38	3.4e+38		TMEM119	2892992	22.99	0	255	9.016	-3.403e+38	3.4e+38
	Average					5.67867				Average					11.4243
	Control 2	Area	Mean	Min	Max	%Area	MinThr	MaxThr		Control 2	Area	Mean	Min	Max	%Area	MinThr	MaxThr
	Iba1	2692380	19.518	0	255	7.654	-3.403e+38	3.4e+38		TMEM119	2920974	30.877	0	255	12.109	-3.403e+38	3.4e+38
	Iba1	2776504	19.811	0	255	7.769	-3.403e+38	3.4e+38		TMEM119	3203808	28.025	0	255	10.99	-3.403e+38	3.4e+38
	Iba1	2519022	31.529	0	255	12.364	-3.403e+38	3.4e+38		TMEM119	3359180	27.905	0	255	10.943	-3.403e+38	3.4e+38
	Average					9.26233				Average					11.3473
	1 DPI 1	Area	Mean	Min	Max	%Area	MinThr	MaxThr		1 DPI 1	Area	Mean	Min	Max	%Area	MinThr	MaxThr
	Iba1	2997174	24.705	0	255	9.688	-3.403e+38	3.4e+38		TMEM119	2921878	18.721	0	255	7.342	-3.403e+38	3.4e+38
	Iba1	3409316	19.81	0	255	7.769	-3.403e+38	3.4e+38		TMEM119	3349819	18.177	0	255	7.128	-3.403e+38	3.4e+38
	Iba1	2979351	19.331	0	255	7.581	-3.403e+38	3.4e+38		TMEM119	4422957	19.761	0	255	7.749	-3.403e+38	3.4e+38
	Average					8.346				Average					7.40633
	1 DPI 2	Area	Mean	Min	Max	%Area	MinThr	MaxThr		1 DPI 2	Area	Mean	Min	Max	%Area	MinThr	MaxThr
	Iba1	3609611	27.778	0	255	10.893	-3.403e+38	3.4e+38		TMEM119	385350	255	255	255	10.791	255	255
	Iba1	3922661	31.271	0	255	12.263	-3.403e+38	3.4e+38		TMEM119	3456432	28.328	0	255	11.109	-3.403e+38	3.4e+38
	Iba1	3556441	27.223	0	255	10.676	-3.403e+38	3.4e+38		TMEM119	3623003	32.69	0	255	12.82	-3.403e+38	3.4e+38
	Average					11.2773				Average					11.5733
	7 DPI 1	Area	Mean	Min	Max	%Area	MinThr	MaxThr		7 DPI 1	Area	Mean	Min	Max	%Area	MinThr	MaxThr
	Iba1	5323847	116.239	0	255	45.584	-3.403e+38	3.4e+38		TMEM119	5463496	14.517	0	255	5.693	-3.403e+38	3.4e+38
	Iba1	5136978	133.386	0	255	52.308	-3.403e+38	3.4e+38		TMEM119	5664814	23.282	0	255	9.13	-3.403e+38	3.4e+38
	Iba1	3036290	255	255	255	53.902	255	255		TMEM119	6150021	14.453	0	255	5.668	-3.403e+38	3.4e+38
	Average					50.598				Average					6.83033
	7 DPI 2	Area	Mean	Min	Max	%Area	MinThr	MaxThr		7 DPI 2	Area	Mean	Min	Max	%Area	MinThr	MaxThr
	Iba1	5944799	97.672	0	255	38.303	-3.403e+38	3.4e+38		TMEM119	4296253	10.496	0	255	4.116	-3.403e+38	3.4e+38
	Iba1	5684199	109.228	0	255	42.835	-3.403e+38	3.4e+38		TMEM119	5587183	10.907	0	255	4.277	-3.403e+38	3.4e+38
	Iba1	5396879	114.289	0	255	44.819	-3.403e+38	3.4e+38		TMEM119	4949929	15.651	0	255	6.138	-3.403e+38	3.4e+38
	Average					41.9857				Average					4.84367
	7 DPI 3	Area	Mean	Min	Max	%Area	MinThr	MaxThr		7 DPI 3	Area	Mean	Min	Max	%Area	MinThr	MaxThr
	Iba1	5242839	79.373	0	255	31.127	-3.403e+38	3.4e+38		TMEM119	5218727	19.451	0	255	7.628	-3.403e+38	3.4e+38
	Iba1	4601870	101.857	0	255	39.944	-3.403e+38	3.4e+38		TMEM119	5064993	26.033	0	255	10.209	-3.403e+38	3.4e+38
	Iba1	4742875	101.829	0	255	39.933	-3.403e+38	3.4e+38		TMEM119	4917207	22.955	0	255	9.002	-3.403e+38	3.4e+38
	Average					37.0013				Average					8.94633
	14 DPI 1	Area	Mean	Min	Max	%Area	MinThr	MaxThr		14 DPI 1	Area	Mean	Min	Max	%Area	MinThr	MaxThr
	Iba1	3659311	110.355	0	255	43.277	-3.403e+38	3.4e+38		TMEM119	3971917	37.557	0	255	14.728	-3.403e+38	3.4e+38
	Iba1	3818902	83.234	0	255	32.641	-3.403e+38	3.4e+38		TMEM119	3781707	54.806	0	255	21.493	-3.403e+38	3.4e+38
	Iba1	3980073	106.688	0	255	41.838	-3.403e+38	3.4e+38		TMEM119	3915639	65.929	0	255	25.854	-3.403e+38	3.4e+38
	Average					39.252				Average					20.6917
	14 DPI 2	Area	Mean	Min	Max	%Area	MinThr	MaxThr		14 DPI 2	Area	Mean	Min	Max	%Area	MinThr	MaxThr
	Iba1	5447855	64.745	0	255	25.39	-3.403e+38	3.4e+38		TMEM119	3539373	41.958	0	255	16.454	-3.403e+38	3.4e+38
	Iba1	5668071	65.002	0	255	25.491	-3.403e+38	3.4e+38		TMEM119	3589080	27.749	0	255	10.882	-3.403e+38	3.4e+38
	Iba1	5054628	64.939	0	255	25.466	-3.403e+38	3.4e+38		TMEM119	5048625	14.008	0	255	5.493	-3.403e+38	3.4e+38
	Average					25.449				Average					10.943
	21 DPI 1	Area	Mean	Min	Max	%Area	MinThr	MaxThr		21 DPI 1	Area	Mean	Min	Max	%Area	MinThr	MaxThr
	Iba1	3609105	87.606	0	255	34.355	-3.403e+38	3.4e+38		TMEM119	3013976	31.832	0	255	12.483	-3.403e+38	3.4e+38
	Iba1	3178253	96.14	0	255	37.702	-3.403e+38	3.4e+38		TMEM119	3033472	27.691	0	255	10.859	-3.403e+38	3.4e+38
	Iba1	2820377	91.351	0	255	35.824	-3.403e+38	3.4e+38		TMEM119	3116868	33.291	0	255	13.055	-3.403e+38	3.4e+38
	Average					35.9603				Average					12.1323
	21 DPI 2	Area	Mean	Min	Max	%Area	MinThr	MaxThr		21 DPI 2	Area	Mean	Min	Max	%Area	MinThr	MaxThr
	Iba1	3574045	52.809	0	255	20.71	-3.403e+38	3.4e+38		TMEM119	3964461	58.275	0	255	22.853	-3.403e+38	3.4e+38
	Iba1	3380902	52.349	0	255	20.529	-3.403e+38	3.4e+38		TMEM119	4350798	48.335	0	255	18.955	-3.403e+38	3.4e+38
	Iba1	3666156	51.891	0	255	20.35	-3.403e+38	3.4e+38		TMEM119	3817428	53.463	0	255	20.966	-3.403e+38	3.4e+38
	Average					20.5297				Average					20.9247
	21 DPI 3	Area	Mean	Min	Max	%Area	MinThr	MaxThr		21 DPI 3	Area	Mean	Min	Max	%Area	MinThr	MaxThr
	Iba1	3393059	45.121	0	255	17.694	-3.403e+38	3.4e+38		TMEM119	3991942	75.254	0	255	29.511	-3.403e+38	3.4e+38
	Iba1	3374712	55.112	0	255	21.613	-3.403e+38	3.4e+38		TMEM119	3202248	58.968	0	255	23.125	-3.403e+38	3.4e+38
	Iba1	3448602	63.37	0	255	24.851	-3.403e+38	3.4e+38		TMEM119	3491469	37.591	0	255	14.742	-3.403e+38	3.4e+38
	Average					21.386				Average					22.4593
	Table Analyzed	Iba1 vs TMEM119 timecourse FINAL
	Two-way ANOVA	Ordinary
	Alpha	0.05
	Source of Variation	% of total variation	P value	P value summary	Significant?
	Interaction	33.63	0.0006	***	Yes
	Row Factor	28.01	0.0014	**	Yes
	Column Factor	18.89	0.0004	***	Yes
	ANOVA table	SS (Type III)	DF	MS	F (DFn, DFd)	P value
	Interaction	1321	4	330.3	F (4, 14) = 9.68	P=0.0006
	Row Factor	1101	4	275.2	F (4, 14) = 8.063	P=0.0014
	Column Factor	742.3	1	742.3	F (1, 14) = 21.75	P=0.0004
	Residual	477.7	14	34.12
	Number of missing values	6
	Within each column, compare rows (simple effects within columns)									Compare each cell mean with the other cell mean in that row
	Number of families	2								Number of families	1
	Number of comparisons per family	10								Number of comparisons per family	5
	Alpha	0.05								Alpha	0.05
	Sidak's multiple comparisons test	Mean Diff.	95.00% CI of diff.	Significant?	Summary	Adjusted P Value				Sidak's multiple comparisons test	Mean Diff.	95.00% CI of diff.	Significant?	Summary	Adjusted P Value
	Iba1									Iba1 - TMEM119
	Control vs. 1 DPI	-2.341	-21.7 to 17.02	No	ns	>0.9999				Control	-3.915	-21.24 to 13.41	No	ns	0.9728
	Control vs. 7 DPI	-35.72	-53.4 to -18.05	Yes	***	0.0001				1 DPI	0.3218	-17.01 to 17.65	No	ns	>0.9999
	Control vs. 14 DPI	-24.88	-44.24 to -5.52	Yes	**	0.0079				7 DPI	36.32	22.17 to 50.47	Yes	****	<0.0001
	Control vs. 21DPI	-18.49	-36.16 to -0.8149	Yes	*	0.0371				14 DPI	16.53	-0.7963 to 33.86	No	ns	0.065
	1 DPI vs. 7 DPI	-33.38	-51.06 to -15.71	Yes	***	0.0002				21DPI	7.453	-6.696 to 21.6	No	ns	0.5308
	1 DPI vs. 14 DPI	-22.54	-41.9 to -3.179	Yes	*	0.0173
	1 DPI vs. 21DPI	-16.15	-33.82 to 1.526	No	ns	0.0868
	7 DPI vs. 14 DPI	10.84	-6.829 to 28.52	No	ns	0.4694				Test details	Mean 1	Mean 2	Mean Diff.	SE of diff.	N1	N2	t	DF
	7 DPI vs. 21DPI	17.24	1.429 to 33.04	Yes	*	0.0279
	14 DPI vs. 21DPI	6.392	-11.28 to 24.07	No	ns	0.9441				Iba1 - TMEM119
										Control	7.471	11.39	-3.915	5.842	2	2	0.6702	14
	TMEM119									1 DPI	9.812	9.49	0.3218	5.842	2	2	0.05509	14
	Control vs. 1 DPI	1.896	-17.46 to 21.26	No	ns	>0.9999				7 DPI	43.2	6.873	36.32	4.77	3	3	7.615	14
	Control vs. 7 DPI	4.512	-13.16 to 22.19	No	ns	0.995				14 DPI	32.35	15.82	16.53	5.842	2	2	2.83	14
	Control vs. 14 DPI	-4.432	-23.79 to 14.93	No	ns	0.9979				21DPI	25.96	18.51	7.453	4.77	3	3	1.563	14
	Control vs. 21DPI	-7.12	-24.79 to 10.55	No	ns	0.8968
	1 DPI vs. 7 DPI	2.616	-15.06 to 20.29	No	ns	>0.9999
	1 DPI vs. 14 DPI	-6.328	-25.69 to 13.03	No	ns	0.9705
	1 DPI vs. 21DPI	-9.016	-26.69 to 8.658	No	ns	0.6987
	7 DPI vs. 14 DPI	-8.944	-26.62 to 8.729	No	ns	0.7075
	7 DPI vs. 21DPI	-11.63	-27.44 to 4.175	No	ns	0.2523
	14 DPI vs. 21DPI	-2.688	-20.36 to 14.99	No	ns	>0.9999
	Test details	Mean 1	Mean 2	Mean Diff.	SE of diff.	N1	N2
	Iba1
	Control vs. 1 DPI	7.471	9.812	-2.341	5.842	2	2
	Control vs. 7 DPI	7.471	43.2	-35.72	5.333	2	3
	Control vs. 14 DPI	7.471	32.35	-24.88	5.842	2	2
	Control vs. 21DPI	7.471	25.96	-18.49	5.333	2	3
	1 DPI vs. 7 DPI	9.812	43.2	-33.38	5.333	2	3
	1 DPI vs. 14 DPI	9.812	32.35	-22.54	5.842	2	2
	1 DPI vs. 21DPI	9.812	25.96	-16.15	5.333	2	3
	7 DPI vs. 14 DPI	43.2	32.35	10.84	5.333	3	2
	7 DPI vs. 21DPI	43.2	25.96	17.24	4.77	3	3
	14 DPI vs. 21DPI	32.35	25.96	6.392	5.333	2	3
	TMEM119
	Control vs. 1 DPI	11.39	9.49	1.896	5.842	2	2
	Control vs. 7 DPI	11.39	6.873	4.512	5.333	2	3
	Control vs. 14 DPI	11.39	15.82	-4.432	5.842	2	2
	Control vs. 21DPI	11.39	18.51	-7.12	5.333	2	3
	1 DPI vs. 7 DPI	9.49	6.873	2.616	5.333	2	3
	1 DPI vs. 14 DPI	9.49	15.82	-6.328	5.842	2	2
	1 DPI vs. 21DPI	9.49	18.51	-9.016	5.333	2	3
	7 DPI vs. 14 DPI	6.873	15.82	-8.944	5.333	3	2
	7 DPI vs. 21DPI	6.873	18.51	-11.63	4.77	3	3
	14 DPI vs. 21DPI	15.82	18.51	-2.688	5.333	2	3

## Sheet: Fig 5a
Human RNA seq data from Gosselin et al. (2017)* demonstrating known NogoA ligand binding partners in transcripts per million detected in human monocytes.
*Gosselin D, et al. An environment-dependent transcriptional network specifies human microglia identity. Science 356, (2017).
aal3222_Gosselin_tableS2_counts file comparison ex vivo in vitro.xlsx
Graph was created using GraphPad Prism 7
Table S2 - Human RNA-seq data - TPM	LILRB2	RTN4R	S1PR2
RNA_HMG018_S057_Monocytes_ExVivo	271.8	0.04	1.669
RNA_HMG016_S055_Monocytes_ExVivo	236.026	0.331	3.086
RNA_HMG017_S056_Monocytes_ExVivo	250.528	0.106	1.572
RNA_HMG023_S060_Monocytes_ExVivo	282.501	0.033	1.12
RNA_HMG024_S061_Monocytes_ExVivo	180.588	0.564	0.38
RNA_HMG025_S062_Monocytes_ExVivo	202.176	0.088	0.59
RNA_HMG026_S063_Monocytes_ExVivo	190.582	0.195	2.611
RNA_HMG027_S064_Monocytes_ExVivo	157.2	0	0.277
RNA_HMG028_S065_Monocytes_ExVivo	190.179	0.277	0.371
RNA_HMG029_S066_Monocytes_ExVivo	195.267	0	0.452
RNA_HMG030_S067_Monocytes_ExVivo	204.285	0	0.659
RNA_HMG030_S067_Monocytes_ExVivo	214.62	0.154	0.246
RNA_HMG031_S068_Monocytes_ExVivo	90.03	1.453	1.088

## Sheet: Fig 5b
Full scan Western blot images
YELLOW: Parts of blots shown in figure
Blots were imaged using LI-COR Odyssey CLx and LI-COR Image Studio Lite v5.2.5

## Sheet: Fig 5e, g
Western blot densitometry normalized to GAPDH of Nogo66-treated THP-1 macrophages
YELLOW: Parts of blots shown in figure
Blots were imaged using LI-COR Odyssey CLx and LI-COR Image Studio Lite v5.2.5
Signal was calculated using LI-COR Image Studio Lite v5.2.5
Statistical tests and graphs were created using GraphPad Prism 7
PBS control n=4, no technical replicates		LILRB2	GAPDH	LILRB2/ GAPDH
Image_0001448_02	T0 -1	12600	215000	0.0586047
Image_0001448_02	T0 -2	9920	213950	0.046366
Image_0001448_02	T0 -3	10900	215000	0.0506977
Image_0001448_02	T0 -4	7690	213950	0.035943
10mins treatment n=3, 2 technical replicates
Image_0001448_02	T10 -1	19700	235900	0.08351
Image_0001448_02	T10 -2	19500	257200	0.0758165
Image_0001448_02	T10 -3	13700	293250	0.0467178
Image_0001448_02	T10 -1	19900	235900	0.0843578
Image_0001448_02	T10 -2	24200	257200	0.0940902
Image_0001448_02	T10 -3	16200	293250	0.055243
30mins treatment n=3, 2 technical replicates
Image_0001448_02	T30 -1	20400	241700	0.0844022
Image_0001448_02	T30 -2	20300	256950	0.0790037
Image_0001448_02	T30 -3	15100	265100	0.0569596
Image_0001448_02	T30 -1	27600	241700	0.114191
Image_0001448_02	T30 -2	23400	256950	0.0910683
Image_0001448_02	T30 -3	19100	265100	0.0720483
60mins treatment n=3, 2 technical replicates
Image_0001448_02	T60 -1	25100	268000	0.0936567
Image_0001448_02	T60 -2	19800	236850	0.0835972
Image_0001448_02	T60 -3	11600	212950	0.0544729
Image_0001448_02	T60 -1	26700	268000	0.0996269
Image_0001448_02	T60 -2	19300	236850	0.0814862
Image_0001448_02	T60 -3	14800	212950	0.0694999
120mins treatment n=3, 2 technical replicates
Image_0001448_02	T120 -1	20800	228000	0.0912281
Image_0001448_02	T120 -2	25400	237000	0.107173
Image_0001448_02	T120 -3	13500	197000	0.0685279
Image_0001448_02	T120 -1	27400	228000	0.120175
Image_0001448_02	T120 -2	26600	237000	0.112236
Image_0001448_02	T120 -3	13500	197000	0.0685279
PBS control n=4, no technical replicates		POSH	GAPDH	POSH/ GAPDH
Image_0001448_02	T0 -1	4970	196500	0.0252926
Image_0001448_02	T0 -2	4680	174500	0.0268195
Image_0001448_02	T0 -3	4310	196500	0.0219338
Image_0001448_02	T0 -4	3600	174500	0.0206304
10mins treatment n=3, 2 technical replicates
Image_0001448_02	T10 -1	2390	159500	0.0149843
Image_0001448_02	T10 -2	3360	176500	0.0190368
Image_0001448_02	T10 -3	4090	203000	0.0201478
Image_0001448_02	T10 -1	2430	159500	0.0152351
Image_0001448_02	T10 -2	2900	176500	0.0164306
Image_0001448_02	T10 -3	3970	203000	0.0195567
30mins treatment n=3, 2 technical replicates
Image_0001448_02	T30 -1	3750	144500	0.0259516
Image_0001448_02	T30 -2	3680	148500	0.0247811
Image_0001448_02	T30 -3	3560	151500	0.0234983
Image_0001448_02	T30 -1	3330	144500	0.023045
Image_0001448_02	T30 -2	3360	148500	0.0226263
Image_0001448_02	T30 -3	3220	151500	0.0212541
60mins treatment n=3, 2 technical replicates
Image_0001448_02	T60 -1	4180	194500	0.021491
Image_0001448_02	T60 -2	4910	167500	0.0293134
Image_0001448_02	T60 -3	4220	159000	0.0265409
Image_0001448_02	T60 -1	3950	194500	0.0203085
Image_0001448_02	T60 -2	4230	167500	0.0252537
Image_0001448_02	T60 -3	3750	159000	0.0235849
120mins treatment n=3, 2 technical replicates
Image_0001448_02	T120 -1	4440	190000	0.0233684
Image_0001448_02	T120 -2	5360	227000	0.0236123
Image_0001448_02	T120 -3	6300	228250	0.0276013
Image_0001448_02	T120 -1	5230	190000	0.0275263
Image_0001448_02	T120 -2	7080	227000	0.0311894
Image_0001448_02	T120 -3	9160	228250	0.0401314
PBS control n=4, no technical replicates		Shroom3	GAPDH	Shroom3/ GAPDH
Image_0001449_02	T0 -1	47700	215000	0.22186
Image_0001449_02	T0 -2	48200	213950	0.225286
Image_0001449_02	T0 -3	48700	215000	0.226512
Image_0001449_02	T0 -4	53600	213950	0.250526
10mins treatment n=3, 2 technical replicates
Image_0001449_02	T10 -1	70500	235900	0.298855
Image_0001449_02	T10 -2	81000	257200	0.31493
Image_0001449_02	T10 -3	75900	293250	0.258824
Image_0001449_02	T10 -1	64000	235900	0.271301
Image_0001449_02	T10 -2	79000	257200	0.307154
Image_0001449_02	T10 -3	76700	293250	0.261552
30mins treatment n=3, 2 technical replicates
Image_0001449_02	T30 -1	85500	241700	0.353744
Image_0001449_02	T30 -2	85800	256950	0.333917
Image_0001449_02	T30 -3	61600	265100	0.232365
Image_0001449_02	T30 -1	72800	241700	0.3012
Image_0001449_02	T30 -2	62100	256950	0.241681
Image_0001449_02	T30 -3	65600	265100	0.247454
60mins treatment n=3, 2 technical replicates
Image_0001449_02	T60 -1	82600	268000	0.308209
Image_0001449_02	T60 -2	79300	236850	0.334811
Image_0001449_02	T60 -3	63500	212950	0.298192
Image_0001449_02	T60 -1	75400	268000	0.281343
Image_0001449_02	T60 -2	77900	236850	0.3289
Image_0001449_02	T60 -3	68800	212950	0.323081
120mins treatment n=3, 2 technical replicates
Image_0001449_02	T120 -1	63400	228000	0.27807
Image_0001449_02	T120 -2	61400	237000	0.259072
Image_0001449_02	T120 -3	41700	197000	0.211675
Image_0001449_02	T120 -1	62300	228000	0.273246
Image_0001449_02	T120 -2	58300	237000	0.245992
Image_0001449_02	T120 -3	24700	197000	0.125381
PBS control n=4, no technical replicates		ROCK1	GAPDH	ROCK1/ GAPDH
Image_0001449_02	T0 -1	39200	196500	0.199491
Image_0001449_02	T0 -2	53000	174500	0.303725
Image_0001449_02	T0 -3	39800	196500	0.202545
Image_0001449_02	T0 -4	39500	174500	0.226361
10mins treatment n=3, 2 technical replicates
Image_0001449_02	T10 -1	52600	159500	0.329781
Image_0001449_02	T10 -2	48800	176500	0.276487
Image_0001449_02	T10 -3	32700	203000	0.161084
Image_0001449_02	T10 -1	45000	159500	0.282132
Image_0001449_02	T10 -2	48100	176500	0.272521
Image_0001449_02	T10 -3	41000	203000	0.20197
30mins treatment n=3, 2 technical replicates
Image_0001449_02	T30 -1	51800	144500	0.358478
Image_0001449_02	T30 -2	47100	148500	0.317172
Image_0001449_02	T30 -3	46500	151500	0.306931
Image_0001449_02	T30 -1	49800	144500	0.344637
Image_0001449_02	T30 -2	45600	148500	0.307071
Image_0001449_02	T30 -3	48900	151500	0.322772
60mins treatment n=3, 2 technical replicates
Image_0001449_02	T60 -1	39900	194500	0.205141
Image_0001449_02	T60 -2	48600	167500	0.290149
Image_0001449_02	T60 -3	44200	159000	0.277987
Image_0001449_02	T60 -1	43900	194500	0.225707
Image_0001449_02	T60 -2	51900	167500	0.309851
Image_0001449_02	T60 -3	43800	159000	0.275472
120mins treatment n=3, 2 technical replicates
Image_0001449_02	T120 -1	51100	190000	0.268947
Image_0001449_02	T120 -2	53400	227000	0.235242
Image_0001449_02	T120 -3	50200	228250	0.219934
Image_0001449_02	T120 -1	51800	190000	0.272632
Image_0001449_02	T120 -2	52300	227000	0.230396
Image_0001449_02	T120 -3	52200	228250	0.228697
PBS control n=4, no technical replicates		RHOA	GAPDH	RHOA/ GAPDH
Image_0001449_02	T0 -1	206000	196500	1.04835
Image_0001449_02	T0 -2	265000	174500	1.51862
Image_0001449_02	T0 -3	241000	196500	1.22646
Image_0001449_02	T0 -4	243000	174500	1.39255
10mins treatment n=3, 2 technical replicates
Image_0001449_02	T10 -1	196500	159500	1.23197
Image_0001449_02	T10 -2	195000	176500	1.10482
Image_0001449_02	T10 -3	180500	203000	0.889163
Image_0001449_02	T10 -1	250000	159500	1.5674
Image_0001449_02	T10 -2	267000	176500	1.51275
Image_0001449_02	T10 -3	216000	203000	1.06404
30mins treatment n=3, 2 technical replicates
Image_0001449_02	T30 -1	275000	144500	1.90311
Image_0001449_02	T30 -2	261000	148500	1.75758
Image_0001449_02	T30 -3	247000	151500	1.63036
Image_0001449_02	T30 -1	268000	144500	1.85467
Image_0001449_02	T30 -2	247000	148500	1.6633
Image_0001449_02	T30 -3	235000	151500	1.55116
60mins treatment n=3, 2 technical replicates
Image_0001449_02	T60 -1	257000	194500	1.32134
Image_0001449_02	T60 -2	262000	167500	1.56418
Image_0001449_02	T60 -3	236000	159000	1.48428
Image_0001449_02	T60 -1	255000	194500	1.31105
Image_0001449_02	T60 -2	265000	167500	1.58209
Image_0001449_02	T60 -3	214000	159000	1.34591
120mins treatment n=3, 2 technical replicates
Image_0001449_02	T120 -1	281000	190000	1.47895
Image_0001449_02	T120 -2	269000	227000	1.18502
Image_0001449_02	T120 -3	225000	228250	0.985761
Image_0001449_02	T120 -1	269000	190000	1.41579
Image_0001449_02	T120 -2	271000	227000	1.19383
Image_0001449_02	T120 -3	248000	228250	1.08653
Table Analyzed	Nogo66 treatment of PMA macs LILRB2						Number of families	1
Data sets analyzed	A : Ctrl	B : 10	C : 30	D : 60	E : 120		Number of comparisons per family	4
							Alpha	0.05
ANOVA summary
F	3.678						Dunnett's multiple comparisons test	Mean Diff.	95.00% CI of diff.	Significant?	Summary	Adjusted P Value	A-?
P value	0.0389
P value summary	*						Ctrl vs. 10	-0.02539	-0.06282 to 0.01205	No	ns	0.2232	B	10
Significant diff. among means (P < 0.05)?	Yes						Ctrl vs. 30	-0.03504	-0.07247 to 0.002389	No	ns	0.068	C	30
R square	0.5722						Ctrl vs. 60	-0.03249	-0.06992 to 0.004944	No	ns	0.0942	D	60
							Ctrl vs. 120	-0.04674	-0.08417 to -0.00931	Yes	*	0.0149	E	120
Brown-Forsythe test
F (DFn, DFd)	0.1274 (4, 11)
P value	0.9693						Test details	Mean 1	Mean 2	Mean Diff.	SE of diff.	n1	n2	q	DF
P value summary	ns
Are SDs significantly different (P < 0.05)?	No						Ctrl vs. 10	0.0479	0.07329	-0.02539	0.01316	4	3	1.929	11
							Ctrl vs. 30	0.0479	0.08295	-0.03504	0.01316	4	3	2.663	11
Bartlett's test							Ctrl vs. 60	0.0479	0.08039	-0.03249	0.01316	4	3	2.469	11
Bartlett's statistic (corrected)							Ctrl vs. 120	0.0479	0.09464	-0.04674	0.01316	4	3	3.552	11
P value
P value summary
Are SDs significantly different (P < 0.05)?
ANOVA table	SS	DF	MS	F (DFn, DFd)	P value
Treatment (between columns)	0.004367	4	0.001092	F (4, 11) = 3.678	P=0.0389
Residual (within columns)	0.003265	11	0.0002968
Total	0.007632	15
Data summary
Number of treatments (columns)	5
Number of values (total)	16
Table Analyzed	Nogo66 treatment of PMA macs POSH						Number of families	1
Data sets analyzed	A : Ctrl	B : 10	C : 30	D : 60	E : 120		Number of comparisons per family	10
							Alpha	0.05
ANOVA summary
F	5.479						Tukey's multiple comparisons test	Mean Diff.	95.00% CI of diff.	Significant?	Summary	Adjusted P Value
P value	0.0112
P value summary	*						Ctrl vs. 10	0.006104	-0.001277 to 0.01349	No	ns	0.1225	A-B
Significant diff. among means (P < 0.05)?	Yes						Ctrl vs. 30	0.000143	-0.007238 to 0.007524	No	ns	>0.9999	A-C
R square	0.6658						Ctrl vs. 60	-0.0007463	-0.008128 to 0.006635	No	ns	0.9971	A-D
							Ctrl vs. 120	-0.005236	-0.01262 to 0.002145	No	ns	0.2173	A-E
Brown-Forsythe test							10 vs. 30	-0.005961	-0.01385 to 0.00193	No	ns	0.1745	B-C
F (DFn, DFd)	0.5945 (4, 11)						10 vs. 60	-0.00685	-0.01474 to 0.001041	No	ns	0.0994	B-D
P value	0.674						10 vs. 120	-0.01134	-0.01923 to -0.003449	Yes	**	0.0051	B-E
P value summary	ns						30 vs. 60	-0.0008893	-0.00878 to 0.007002	No	ns	0.9957	C-D
Are SDs significantly different (P < 0.05)?	No						30 vs. 120	-0.005379	-0.01327 to 0.002512	No	ns	0.247	C-E
							60 vs. 120	-0.004489	-0.01238 to 0.003401	No	ns	0.4001	D-E
Bartlett's test
Bartlett's statistic (corrected)
P value							Test details	Mean 1	Mean 2	Mean Diff.	SE of diff.	n1	n2	q	DF
P value summary
Are SDs significantly different (P < 0.05)?							Ctrl vs. 10	0.02367	0.01757	0.006104	0.002282	4	3	3.782	11
							Ctrl vs. 30	0.02367	0.02353	0.000143	0.002282	4	3	0.08861	11
ANOVA table	SS	DF	MS	F (DFn, DFd)	P value		Ctrl vs. 60	0.02367	0.02442	-0.0007463	0.002282	4	3	0.4624	11
Treatment (between columns)	0.0001957	4	4.893e-05	F (4, 11) = 5.479	P=0.0112		Ctrl vs. 120	0.02367	0.0289	-0.005236	0.002282	4	3	3.244	11
Residual (within columns)	9.823e-05	11	8.93e-06				10 vs. 30	0.01757	0.02353	-0.005961	0.00244	3	3	3.455	11
Total	0.0002939	15					10 vs. 60	0.01757	0.02442	-0.00685	0.00244	3	3	3.97	11
							10 vs. 120	0.01757	0.0289	-0.01134	0.00244	3	3	6.573	11
Data summary							30 vs. 60	0.02353	0.02442	-0.0008893	0.00244	3	3	0.5155	11
Number of treatments (columns)	5						30 vs. 120	0.02353	0.0289	-0.005379	0.00244	3	3	3.118	11
Number of values (total)	16						60 vs. 120	0.02442	0.0289	-0.004489	0.00244	3	3	2.602	11
Table Analyzed	Nogo66 treatment of PMA macs Shroom3						Number of families	1
Data sets analyzed	A : Ctrl	B : 10	C : 30	D : 60	E : 120		Number of comparisons per family	4
							Alpha	0.05
ANOVA summary
F	3.676						Dunnett's multiple comparisons test	Mean Diff.	95.00% CI of diff.	Significant?	Summary	Adjusted P Value	A-?
P value	0.0389
P value summary	*						Ctrl vs. 10	-0.05439	-0.1282 to 0.01944	No	ns	0.1726	B	10
Significant diff. among means (P < 0.05)?	Yes						Ctrl vs. 30	-0.05401	-0.1278 to 0.01982	No	ns	0.1766	C	30
R square	0.5721						Ctrl vs. 60	-0.08138	-0.1552 to -0.007543	Yes	*	0.0304	D	60
							Ctrl vs. 120	-0.001193	-0.07503 to 0.07264	No	ns	0.9999	E	120
Brown-Forsythe test
F (DFn, DFd)	0.8138 (4, 11)
P value	0.5421						Test details	Mean 1	Mean 2	Mean Diff.	SE of diff.	n1	n2	q	DF
P value summary	ns
Are SDs significantly different (P < 0.05)?	No						Ctrl vs. 10	0.231	0.2854	-0.05439	0.02596	4	3	2.095	11
							Ctrl vs. 30	0.231	0.2851	-0.05401	0.02596	4	3	2.081	11
Bartlett's test							Ctrl vs. 60	0.231	0.3124	-0.08138	0.02596	4	3	3.135	11
Bartlett's statistic (corrected)							Ctrl vs. 120	0.231	0.2322	-0.001193	0.02596	4	3	0.04597	11
P value
P value summary
Are SDs significantly different (P < 0.05)?
ANOVA table	SS	DF	MS	F (DFn, DFd)	P value
Treatment (between columns)	0.01698	4	0.004246	F (4, 11) = 3.676	P=0.0389
Residual (within columns)	0.0127	11	0.001155
Total	0.02969	15
Data summary
Number of treatments (columns)	5
Number of values (total)	16
Table Analyzed	Nogo66 treatment of PMA macs ROCK1						Number of families	1
Data sets analyzed	A : Ctrl	B : 10	C : 30	D : 60	E : 120		Number of comparisons per family	4
							Alpha	0.05
ANOVA summary
F	2.182						Dunnett's multiple comparisons test	Mean Diff.	95.00% CI of diff.	Significant?	Summary	Adjusted P Value	A-?
P value	0.1382
P value summary	ns						Ctrl vs. 10	-0.02097	-0.117 to 0.07504	No	ns	0.9225	B	10
Significant diff. among means (P < 0.05)?	No						Ctrl vs. 30	-0.09315	-0.1892 to 0.002862	No	ns	0.0578	C	30
R square	0.4424						Ctrl vs. 60	-0.03102	-0.127 to 0.06499	No	ns	0.7687	D	60
							Ctrl vs. 120	-0.009611	-0.1056 to 0.0864	No	ns	0.9951	E	120
Brown-Forsythe test
F (DFn, DFd)	0.3775 (4, 11)
P value	0.8201						Test details	Mean 1	Mean 2	Mean Diff.	SE of diff.	n1	n2	q	DF
P value summary	ns
Are SDs significantly different (P < 0.05)?	No						Ctrl vs. 10	0.233	0.254	-0.02097	0.03375	4	3	0.6212	11
							Ctrl vs. 30	0.233	0.3262	-0.09315	0.03375	4	3	2.76	11
Bartlett's test							Ctrl vs. 60	0.233	0.2641	-0.03102	0.03375	4	3	0.9191	11
Bartlett's statistic (corrected)							Ctrl vs. 120	0.233	0.2426	-0.009611	0.03375	4	3	0.2848	11
P value
P value summary
Are SDs significantly different (P < 0.05)?
ANOVA table	SS	DF	MS	F (DFn, DFd)	P value
Treatment (between columns)	0.01704	4	0.00426	F (4, 11) = 2.182	P=0.1382
Residual (within columns)	0.02148	11	0.001953
Total	0.03852	15
Data summary
Number of treatments (columns)	5
Number of values (total)	16
Table Analyzed	Nogo66 treatment of PMA macs RhoA						Number of families	1
Data sets analyzed	A : Ctrl	B : 10	C : 30	D : 60	E : 120		Number of comparisons per family	4
							Alpha	0.05
ANOVA summary
F	3.838						Dunnett's multiple comparisons test	Mean Diff.	95.00% CI of diff.	Significant?	Summary	Adjusted P Value	A-?
P value	0.0344
P value summary	*						Ctrl vs. 10	0.06817	-0.3389 to 0.4753	No	ns	0.9675	B	10
Significant diff. among means (P < 0.05)?	Yes						Ctrl vs. 30	-0.4302	-0.8373 to -0.02311	Yes	*	0.038	C	30
R square	0.5826						Ctrl vs. 60	-0.1383	-0.5454 to 0.2688	No	ns	0.7393	D	60
							Ctrl vs. 120	0.07218	-0.3349 to 0.4793	No	ns	0.9606	E	120
Brown-Forsythe test
F (DFn, DFd)	0.2468 (4, 11)
P value	0.9056						Test details	Mean 1	Mean 2	Mean Diff.	SE of diff.	n1	n2	q	DF
P value summary	ns
Are SDs significantly different (P < 0.05)?	No						Ctrl vs. 10	1.296	1.228	0.06817	0.1431	4	3	0.4764	11
							Ctrl vs. 30	1.296	1.727	-0.4302	0.1431	4	3	3.006	11
Bartlett's test							Ctrl vs. 60	1.296	1.435	-0.1383	0.1431	4	3	0.9665	11
Bartlett's statistic (corrected)							Ctrl vs. 120	1.296	1.224	0.07218	0.1431	4	3	0.5044	11
P value
P value summary
Are SDs significantly different (P < 0.05)?
ANOVA table	SS	DF	MS	F (DFn, DFd)	P value
Treatment (between columns)	0.5391	4	0.1348	F (4, 11) = 3.838	P=0.0344
Residual (within columns)	0.3862	11	0.03511
Total	0.9253	15
Data summary
Number of treatments (columns)	5
Number of values (total)	16

## Sheet: Fig 5f, h
Western blot densitometry normalized to GAPDH of NogoD20-treated THP-1 macrophages
YELLOW: Parts of blots shown in figure
Blots were imaged using LI-COR Odyssey CLx and LI-COR Image Studio Lite v5.2.5
Signal was calculated using LI-COR Image Studio Lite v5.2.5
Statistical tests and graphs were created using GraphPad Prism 7
PBS control n=3, 2 technical replicates		LILRB2	GAPDH	LILRB2/ GAPDH
Image_0000950_1	T0 -1	79000	49500	1.59596
Image_0000961_1	T0 -2	84500	53200	1.58835
Image_0000970_1	T0 -3	64000	43000	1.48837
Image_0000950_1	T0 -1	72500	45800	1.58297
Image_0000961_1	T0 -2	106000	73400	1.44414
Image_0000970_1	T0 -3	112000	73400	1.52589
10mins treatment n=3, 2 technical replicates
Image_0000950_1	T10 -1	89400	53200	1.68045
Image_0000961_1	T10 -2	94900	53800	1.76394
Image_0000970_1	T10 -3	78500	47700	1.6457
Image_0000950_1	T10 -1	80300	48300	1.66253
Image_0000961_1	T10 -2	118000	68700	1.71761
Image_0000970_1	T10 -3	98300	67000	1.46716
30mins treatment n=3, 2 technical replicates
Image_0000950_1	T30 -1	93400	53400	1.74906
Image_0000961_1	T30 -2	93900	49700	1.88934
Image_0000970_1	T30 -3	84700	52900	1.60113
Image_0000950_1	T30 -1	91200	47200	1.9322
Image_0000961_1	T30 -2	100000	67300	1.48588
Image_0000970_1	T30 -3	94000	67300	1.39673
60mins treatment n=3, 2 technical replicates
Image_0000950_1	T60 -1	87600	47300	1.85201
Image_0000961_1	T60 -2	89000	36800	2.41848
Image_0000970_1	T60 -3	89000	40700	2.18673
Image_0000950_1	T60 -1	84000	43100	1.94896
Image_0000961_1	T60 -2	113000	66200	1.70695
Image_0000970_1	T60 -3	110000	66300	1.65913
120mins treatment n=3, 2 technical replicates
Image_0000950_1	T120 -1	75000	35700	2.10084
Image_0000961_1	T120 -2	75200	33800	2.22485
Image_0000970_1	T120 -3	77500	36300	2.13499
Image_0000950_1	T120 -1	85400	38000	2.24737
Image_0000961_1	T120 -2	95100	62900	1.51192
Image_0000970_1	T120 -3	96400	62900	1.53259
PBS control n=3, 2 technical replicates		POSH	GAPDH	POSH/ GAPDH
Image_0000950_1	T0 -1	9720	54100	0.179667
Image_0000961_1	T0 -2	9230	59100	0.156176
Image_0000970_1	T0 -3	8260	59500	0.138824
Image_0000950_1	T0 -1	7160	59500	0.120336
Image_0000961_1	T0 -2	9630	47200	0.204025
Image_0000970_1	T0 -3	13600	51600	0.263566
10mins treatment n=3, 2 technical replicates
Image_0000950_1	T10 -1	13200	57200	0.230769
Image_0000961_1	T10 -2	13900	46100	0.301518
Image_0000970_1	T10 -3	11300	72500	0.155862
Image_0000950_1	T10 -1	15600	63800	0.244514
Image_0000961_1	T10 -2	15400	54400	0.283088
Image_0000970_1	T10 -3	14700	51800	0.283784
30mins treatment n=3, 2 technical replicates
Image_0000950_1	T30 -1	14600	46700	0.312634
Image_0000961_1	T30 -2	11900	47200	0.252119
Image_0000970_1	T30 -3	14400	70500	0.204255
Image_0000950_1	T30 -1	18400	70500	0.260993
Image_0000961_1	T30 -2	15800	54400	0.290441
Image_0000970_1	T30 -3	16800	58600	0.286689
60mins treatment n=3, 2 technical replicates
Image_0000950_1	T60 -1	11700	43000	0.272093
Image_0000961_1	T60 -2	14000	40200	0.348259
Image_0000970_1	T60 -3	16000	75300	0.212483
Image_0000950_1	T60 -1	13100	62400	0.209936
Image_0000961_1	T60 -2	17500	55800	0.31362
Image_0000970_1	T60 -3	15600	48600	0.320988
120mins treatment n=3, 2 technical replicates
Image_0000950_1	T120 -1	14000	40700	0.34398
Image_0000961_1	T120 -2	11800	46300	0.25486
Image_0000970_1	T120 -3	14600	43800	0.333333
Image_0000950_1	T120 -1	10500	52200	0.201149
Image_0000961_1	T120 -2	19700	49000	0.402041
Image_0000970_1	T120 -3	16300	56300	0.28952
PBS control n=3, 2 technical replicates		Shroom3	GAPDH	Shroom3/ GAPDH
Image_0000950_1	T0 -1	46200	53300	0.866792
Image_0000961_1	T0 -2	61400	50600	1.21344
Image_0000970_1	T0 -3	66500	57200	1.16259
Image_0000950_1	T0 -1	68400	57200	1.1958
Image_0000961_1	T0 -2	74700	53900	1.3859
Image_0000970_1	T0 -3	61300	53900	1.13729
10mins treatment n=3, 2 technical replicates
Image_0000950_1	T10 -1	63500	51900	1.22351
Image_0000961_1	T10 -2	67300	61700	1.09076
Image_0000970_1	T10 -3	105000	62300	1.68539
Image_0000950_1	T10 -1	112000	62200	1.80064
Image_0000961_1	T10 -2	76300	48000	1.58958
Image_0000970_1	T10 -3	70500	45900	1.53595
30mins treatment n=3, 2 technical replicates
Image_0000950_1	T30 -1	62100	60700	1.02306
Image_0000961_1	T30 -2	59400	56100	1.05882
Image_0000970_1	T30 -3	119000	63300	1.87994
Image_0000950_1	T30 -1	115000	63300	1.81675
Image_0000961_1	T30 -2	56100	45700	1.22757
Image_0000970_1	T30 -3	58800	47700	1.2327
60mins treatment n=3, 2 technical replicates
Image_0000950_1	T60 -1	68000	46100	1.47505
Image_0000961_1	T60 -2	68600	44700	1.53468
Image_0000970_1	T60 -3	99900	52400	1.90649
Image_0000950_1	T60 -1	98000	49200	1.99187
Image_0000961_1	T60 -2	71100	43600	1.63073
Image_0000970_1	T60 -3	77700	41100	1.89051
120mins treatment n=3, 2 technical replicates
Image_0000950_1	T120 -1	63700	44200	1.44118
Image_0000961_1	T120 -2	48600	40100	1.21197
Image_0000970_1	T120 -3	97700	29800	3.27852
Image_0000950_1	T120 -1	89300	37500	2.38133
Image_0000961_1	T120 -2	70400	40600	1.73399
Image_0000970_1	T120 -3	71900	37300	1.92761
PBS control n=3, 2 technical replicates		ROCK1	GAPDH	ROCK1/ GAPDH
Image_0000950_1	T0 -1	9310	47100	0.197665
Image_0000961_1	T0 -2	9180	51300	0.178947
Image_0000970_1	T0 -3	8360	37950	0.22029
Image_0000950_1	T0 -1	9720	37950	0.256126
Image_0000961_1	T0 -2	9340	37950	0.246113
Image_0000970_1	T0 -3	10400	37950	0.274045
10mins treatment n=3, 2 technical replicates
Image_0000950_1	T10 -1	9280	53900	0.172171
Image_0000961_1	T10 -2	8630	54000	0.159815
Image_0000970_1	T10 -3	8480	37300	0.227346
Image_0000950_1	T10 -1	9640	37300	0.258445
Image_0000961_1	T10 -2	9380	37300	0.251475
Image_0000970_1	T10 -3	9410	37300	0.252279
30mins treatment n=3, 2 technical replicates
Image_0000950_1	T30 -1	9090	39600	0.229545
Image_0000961_1	T30 -2	8890	39600	0.224495
Image_0000970_1	T30 -3	10300	37300	0.276139
Image_0000950_1	T30 -1	9850	37300	0.264075
Image_0000961_1	T30 -2	10200	37300	0.273458
Image_0000970_1	T30 -3	10600	37300	0.284182
60mins treatment n=3, 2 technical replicates
Image_0000950_1	T60 -1	8280	39300	0.210687
Image_0000961_1	T60 -2	7700	39300	0.195929
Image_0000970_1	T60 -3	7770	29600	0.2625
Image_0000950_1	T60 -1	7910	29600	0.26723
Image_0000961_1	T60 -2	10200	29600	0.344595
Image_0000970_1	T60 -3	10200	29600	0.344595
120mins treatment n=3, 2 technical replicates
Image_0000950_1	T120 -1	8020	35400	0.226554
Image_0000961_1	T120 -2	8600	34800	0.247126
Image_0000970_1	T120 -3	6660	28700	0.232056
Image_0000950_1	T120 -1	7040	28700	0.245296
Image_0000961_1	T120 -2	9780	28700	0.340767
Image_0000970_1	T120 -3	7050	28700	0.245645
PBS control n=3, 2 technical replicates		RHOA	GAPDH	RHOA/ GAPDH
Image_0000950_1	T0 -1	261000	47100	5.5414
Image_0000961_1	T0 -2	248000	51300	4.83431
Image_0000970_1	T0 -3	232360	37950	6.12279
Image_0000950_1	T0 -1	276390	37950	7.283
Image_0000961_1	T0 -2	260205	37950	6.85652
Image_0000970_1	T0 -3	248710	37950	6.55362
10mins treatment n=3, 2 technical replicates
Image_0000950_1	T10 -1	251000	53900	4.65677
Image_0000961_1	T10 -2	251000	54000	4.64815
Image_0000970_1	T10 -3	240071	37300	6.43622
Image_0000950_1	T10 -1	261668	37300	7.01523
Image_0000961_1	T10 -2	276055	37300	7.40094
Image_0000970_1	T10 -3	226050	37300	6.06032
30mins treatment n=3, 2 technical replicates
Image_0000950_1	T30 -1	243000	39600	6.13636
Image_0000961_1	T30 -2	228000	39600	5.75758
Image_0000970_1	T30 -3	257872	37300	6.91346
Image_0000950_1	T30 -1	213000	37300	5.71046
Image_0000961_1	T30 -2	270237	37300	7.24496
Image_0000970_1	T30 -3	200640	37300	5.37909
60mins treatment n=3, 2 technical replicates
Image_0000950_1	T60 -1	221000	39300	5.62341
Image_0000961_1	T60 -2	238000	39300	6.05598
Image_0000970_1	T60 -3	218700	29600	7.38851
Image_0000950_1	T60 -1	240600	29600	8.12838
Image_0000961_1	T60 -2	221340	29600	7.4777
Image_0000970_1	T60 -3	238080	29600	8.04324
120mins treatment n=3, 2 technical replicates
Image_0000950_1	T120 -1	244000	35400	6.89266
Image_0000961_1	T120 -2	244000	34800	7.01149
Image_0000970_1	T120 -3	256398	28700	8.93373
Image_0000950_1	T120 -1	230928	28700	8.04627
Image_0000961_1	T120 -2	246560	28700	8.59094
Image_0000970_1	T120 -3	241408	28700	8.41143
Table Analyzed	THP1 NogoA treated MACS LILRB2						Number of families	1
Data sets analyzed	A : Ctrl	B : 10	C : 30	D : 60	E : 120		Number of comparisons per family	4
							Alpha	0.05
ANOVA summary
F	6.686						Dunnett's multiple comparisons test	Mean Diff.	95.00% CI of diff.	Significant?	Summary	Adjusted P Value	A-?
P value	0.0069
P value summary	**						Ctrl vs. 10	-0.1186	-0.4224 to 0.1851	No	ns	0.6364	B	10
Significant diff. among means (P < 0.05)?	Yes						Ctrl vs. 30	-0.1381	-0.4418 to 0.1656	No	ns	0.5204	C	30
R square	0.7278						Ctrl vs. 60	-0.4244	-0.7282 to -0.1207	Yes	**	0.0078	D	60
							Ctrl vs. 120	-0.4211	-0.7249 to -0.1174	Yes	**	0.0082	E	120
Brown-Forsythe test
F (DFn, DFd)	0.4523 (4, 10)
P value	0.7689						Test details	Mean 1	Mean 2	Mean Diff.	SE of diff.	n1	n2	q	DF
P value summary	ns
Are SDs significantly different (P < 0.05)?	No						Ctrl vs. 10	1.538	1.656	-0.1186	0.1051	3	3	1.129	10
							Ctrl vs. 30	1.538	1.676	-0.1381	0.1051	3	3	1.314	10
Bartlett's test							Ctrl vs. 60	1.538	1.962	-0.4244	0.1051	3	3	4.039	10
Bartlett's statistic (corrected)							Ctrl vs. 120	1.538	1.959	-0.4211	0.1051	3	3	4.008	10
P value
P value summary
Are SDs significantly different (P < 0.05)?
ANOVA table	SS	DF	MS	F (DFn, DFd)	P value
Treatment (between columns)	0.4429	4	0.1107	F (4, 10) = 6.686	P=0.0069
Residual (within columns)	0.1656	10	0.01656
Total	0.6085	14
Data summary
Number of treatments (columns)	5
Number of values (total)	15
Table Analyzed	THP1 NogoA treated MACS POSH						Number of families	1
Data sets analyzed	A : Ctrl	B : 10	C : 30	D : 60	E : 120		Number of comparisons per family	4
							Alpha	0.05
ANOVA summary
F	6.336						Dunnett's multiple comparisons test	Mean Diff.	95.00% CI of diff.	Significant?	Summary	Adjusted P Value	A-?
P value	0.0083
P value summary	**						Ctrl vs. 10	-0.07282	-0.151 to 0.005382	No	ns	0.0691	B	10
Significant diff. among means (P < 0.05)?	Yes						Ctrl vs. 30	-0.09076	-0.169 to -0.01255	Yes	*	0.0234	C	30
R square	0.7171						Ctrl vs. 60	-0.1025	-0.1807 to -0.02426	Yes	*	0.0117	D	60
							Ctrl vs. 120	-0.127	-0.2053 to -0.04884	Yes	**	0.0029	E	120
Brown-Forsythe test
F (DFn, DFd)	0.2349 (4, 10)
P value	0.9123						Test details	Mean 1	Mean 2	Mean Diff.	SE of diff.	n1	n2	q	DF
P value summary	ns
Are SDs significantly different (P < 0.05)?	No						Ctrl vs. 10	0.1771	0.2499	-0.07282	0.02706	3	3	2.692	10
							Ctrl vs. 30	0.1771	0.2679	-0.09076	0.02706	3	3	3.354	10
Bartlett's test							Ctrl vs. 60	0.1771	0.2796	-0.1025	0.02706	3	3	3.787	10
Bartlett's statistic (corrected)							Ctrl vs. 120	0.1771	0.3041	-0.127	0.02706	3	3	4.696	10
P value
P value summary
Are SDs significantly different (P < 0.05)?
ANOVA table	SS	DF	MS	F (DFn, DFd)	P value
Treatment (between columns)	0.02783	4	0.006957	F (4, 10) = 6.336	P=0.0083
Residual (within columns)	0.01098	10	0.001098
Total	0.03881	14
Data summary
Number of treatments (columns)	5
Number of values (total)	15
Table Analyzed	THP1 NogoA treated MACS Shroom3						Number of families	1
Data sets analyzed	A : Ctrl	B : 10	C : 30	D : 60	E : 120		Number of comparisons per family	4
							Alpha	0.05
ANOVA summary
F	3.667						Dunnett's multiple comparisons test	Mean Diff.	95.00% CI of diff.	Significant?	Summary	Adjusted P Value	A-?
P value	0.0435
P value summary	*						Ctrl vs. 10	-0.3273	-1.02 to 0.3654	No	ns	0.4897	B	10
Significant diff. among means (P < 0.05)?	Yes						Ctrl vs. 30	-0.2128	-0.9055 to 0.4799	No	ns	0.7876	C	30
R square	0.5946						Ctrl vs. 60	-0.5779	-1.271 to 0.1148	No	ns	0.1085	D	60
							Ctrl vs. 120	-0.8355	-1.528 to -0.1428	Yes	*	0.0189	E	120
Brown-Forsythe test
F (DFn, DFd)	1.382 (4, 10)
P value	0.3081						Test details	Mean 1	Mean 2	Mean Diff.	SE of diff.	n1	n2	q	DF
P value summary	ns
Are SDs significantly different (P < 0.05)?	No						Ctrl vs. 10	1.16	1.488	-0.3273	0.2396	3	3	1.366	10
							Ctrl vs. 30	1.16	1.373	-0.2128	0.2396	3	3	0.8882	10
Bartlett's test							Ctrl vs. 60	1.16	1.738	-0.5779	0.2396	3	3	2.412	10
Bartlett's statistic (corrected)							Ctrl vs. 120	1.16	1.996	-0.8355	0.2396	3	3	3.486	10
P value
P value summary
Are SDs significantly different (P < 0.05)?
ANOVA table	SS	DF	MS	F (DFn, DFd)	P value
Treatment (between columns)	1.263	4	0.3159	F (4, 10) = 3.667	P=0.0435
Residual (within columns)	0.8614	10	0.08614
Total	2.125	14
Data summary
Number of treatments (columns)	5
Number of values (total)	15
Table Analyzed	THP1 NogoA treated MACS RhoA						Number of families	1
Data sets analyzed	A : Ctrl	B : 10	C : 30	D : 60	E : 120		Number of comparisons per family	4
							Alpha	0.05
ANOVA summary
F	11.82						Dunnett's multiple comparisons test	Mean Diff.	95.00% CI of diff.	Significant?	Summary	Adjusted P Value	A-?
P value	0.0008
P value summary	***						Ctrl vs. 10	0.1623	-0.8268 to 1.151	No	ns	0.9677	B	10
Significant diff. among means (P < 0.05)?	Yes						Ctrl vs. 30	0.008292	-0.9809 to 0.9975	No	ns	0.9999	C	30
R square	0.8254						Ctrl vs. 60	-0.9209	-1.91 to 0.06823	No	ns	0.0692	D	60
							Ctrl vs. 120	-1.782	-2.772 to -0.7933	Yes	**	0.0014	E	120
Brown-Forsythe test
F (DFn, DFd)	0.3385 (4, 10)
P value	0.846						Test details	Mean 1	Mean 2	Mean Diff.	SE of diff.	n1	n2	q	DF
P value summary	ns
Are SDs significantly different (P < 0.05)?	No						Ctrl vs. 10	6.199	6.036	0.1623	0.3422	3	3	0.4744	10
							Ctrl vs. 30	6.199	6.19	0.008292	0.3422	3	3	0.02423	10
Bartlett's test							Ctrl vs. 60	6.199	7.12	-0.9209	0.3422	3	3	2.691	10
Bartlett's statistic (corrected)							Ctrl vs. 120	6.199	7.981	-1.782	0.3422	3	3	5.209	10
P value
P value summary
Are SDs significantly different (P < 0.05)?
ANOVA table	SS	DF	MS	F (DFn, DFd)	P value
Treatment (between columns)	8.306	4	2.077	F (4, 10) = 11.82	P=0.0008
Residual (within columns)	1.757	10	0.1757
Total	10.06	14
Data summary
Number of treatments (columns)	5
Number of values (total)	15
Table Analyzed	THP1 NogoA treated MACS ROCK1						Number of families	1
Data sets analyzed	A : Ctrl	B : 10	C : 30	D : 60	E : 120		Number of comparisons per family	4
							Alpha	0.05
ANOVA summary
F	2.242						Dunnett's multiple comparisons test	Mean Diff.	95.00% CI of diff.	Significant?	Summary	Adjusted P Value	A-?
P value	0.137
P value summary	ns						Ctrl vs. 10	0.008609	-0.0499 to 0.06712	No	ns	0.9779	B	10
Significant diff. among means (P < 0.05)?	No						Ctrl vs. 30	-0.02978	-0.08829 to 0.02873	No	ns	0.4301	C	30
R square	0.4728						Ctrl vs. 60	-0.04206	-0.1006 to 0.01645	No	ns	0.1828	D	60
							Ctrl vs. 120	-0.02738	-0.08589 to 0.03113	No	ns	0.4977	E	120
Brown-Forsythe test
F (DFn, DFd)	0.2032 (4, 10)
P value	0.9309						Test details	Mean 1	Mean 2	Mean Diff.	SE of diff.	n1	n2	q	DF
P value summary	ns
Are SDs significantly different (P < 0.05)?	No						Ctrl vs. 10	0.2289	0.2203	0.008609	0.02024	3	3	0.4253	10
							Ctrl vs. 30	0.2289	0.2586	-0.02978	0.02024	3	3	1.471	10
Bartlett's test							Ctrl vs. 60	0.2289	0.2709	-0.04206	0.02024	3	3	2.078	10
Bartlett's statistic (corrected)							Ctrl vs. 120	0.2289	0.2562	-0.02738	0.02024	3	3	1.352	10
P value
P value summary
Are SDs significantly different (P < 0.05)?
ANOVA table	SS	DF	MS	F (DFn, DFd)	P value
Treatment (between columns)	0.005513	4	0.001378	F (4, 10) = 2.242	P=0.1370
Residual (within columns)	0.006146	10	0.0006146
Total	0.01166	14
Data summary
Number of treatments (columns)	5
Number of values (total)	15

## Sheet: Fig 5i
Quantification of Iba1+ cells on and in between stripes of Control-Fc, Nogo-66-Fc and Nogo-66-Fc + LILRB2 blocker pre-treated macrophages.
Statistical tests and graph were created using GraphPad Prism 7
Fc 1	on	off	total	%on	%off	%total check		Nogo66 1	on	off	total	%on	%off	%total check		Nogo66+blocker 1	on	off	total	%on	%off	%total check
Image_0001	29	20	49	59.1837	40.8163	100		Image_0001	60	42	102	58.8235	41.1765	100		Image_0001	18	15	33	54.5455	45.4545	100
Image_0002	16	19	35	45.7143	54.2857	100		Image_0002	27	31	58	46.5517	53.4483	100		Image_0002	19	16	35	54.2857	45.7143	100
Image_0003	17	13	30	56.6667	43.3333	100		Image_0003	26	26	52	50	50	100		Image_0003	16	9	25	64	36	100
Image_0004	13	10	23	56.5217	43.4783	100		Image_0004	16	19	35	45.7143	54.2857	100		Image_0004	23	12	35	65.7143	34.2857	100
Image_0005	19	23	42	45.2381	54.7619	100		Image_0005	29	33	62	46.7742	53.2258	100		Image_0005	17	17	34	50	50	100
Image_0006	39	25	64	60.9375	39.0625	100		Image_0006	29	45	74	39.1892	60.8108	100		Image_0006	21	25	46	45.6522	54.3478	100
Image_0007	25	17	42	59.5238	40.4762	100		Image_0007	42	41	83	50.6024	49.3976	100		Image_0007	10	17	27	37.037	62.963	100
Image_0008	38	19	57	66.6667	33.3333	100		Image_0008	30	57	87	34.4828	65.5172	100		Image_0008	13	8	21	61.9048	38.0952	100
Image_0009	16	13	29	55.1724	44.8276	100		Image_0009	178	164	342	52.0468	47.9532	100		Image_0009	15	13	28	53.5714	46.4286	100
Image_0010	17	14	31	54.8387	45.1613	100		Image_0010	21	18	39	53.8462	46.1538	100		Image_0010	14	10	24	58.3333	41.6667	100
Image_0011	15	16	31	48.3871	51.6129	100		Image_0011	17	30	47	36.1702	63.8298	100		Image_0011	18	17	35	51.4286	48.5714	100
Image_0012	13	15	28	46.4286	53.5714	100		Image_0012	9	9	18	50	50	100		Image_0012	12	8	20	60	40	100
Image_0013	18	12	30	60	40	100										Image_0013	10	15	25	40	60	100
								Average				47.0168	52.9832			Image_0014	23	18	41	56.0976	43.9024	100
Average				55.0215	44.9785
																Average				53.755	46.245
								Nogo66 2	on	off	total	%on	%off	%total check
Fc 2	on	off	total	%on	%off	%total check		Image_0001	19	21	40	47.5	52.5	100
Image_0001	39	33	72	54.1667	45.8333	100		Image_0002	13	16	29	44.8276	55.1724	100		Nogo66+blocker 2	on	off	total	%on	%off	%total check
Image_0002	42	49	91	46.1538	53.8462	100		Image_0003	26	37	63	41.2698	58.7302	100		Image_0001	18	15	33	54.5455	45.4545	100
Image_0003	29	33	62	46.7742	53.2258	100		Image_0004	23	30	53	43.3962	56.6038	100		Image_0002	31	14	45	68.8889	31.1111	100
								Image_0005	14	13	27	51.8519	48.1481	100		Image_0003	26	14	40	65	35	100
Average				49.0316	50.9684			Image_0006	10	13	23	43.4783	56.5217	100		Image_0004	24	21	45	53.3333	46.6667	100
								Image_0007	13	22	35	37.1429	62.8571	100		Image_0005	69	62	131	52.6718	47.3282	100
								Image_0008	48	68	116	41.3793	58.6207	100		Image_0006	48	50	98	48.9796	51.0204	100
Fc 3	on	off	total	%on	%off	%total check		Image_0009	67	98	165	40.6061	59.3939	100
Image_0001	147	120	267	55.0562	44.9438	100		Image_0010	64	62	126	50.7937	49.2063	100		Average				57.2365	42.7635
Image_0002	84	71	155	54.1935	45.8065	100		Image_0011	43	38	81	53.0864	46.9136	100
Image_0003	38	32	70	54.2857	45.7143	100		Image_0012	35	25	60	58.3333	41.6667	100
Image_0004	48	35	83	57.8313	42.1687	100		Image_0013	17	15	32	53.125	46.875	100		Nogo66+blocker 3	on	off	total	%on	%off	%total check
Image_0005	86	87	173	49.711	50.289	100		Image_0014	9	12	21	42.8571	57.1429	100		Image_0001	55	47	102	53.9216	46.0784	100
																Image_0002	59	39	98	60.2041	39.7959	100
Average				54.2156	45.7844			Average				46.4034	53.5966			Image_0003	55	38	93	59.1398	40.8602	100
																Average				57.7551	42.2449
								Nogo66 3	on	off	total	%on	%off	%total check
								Image_0001	55	60	115	47.8261	52.1739	100
								Image_0002	36	46	82	43.9024	56.0976	100
								Image_0003	36	44	80	45	55	100
								Image_0004	37	45	82	45.122	54.878	100
								Average				45.4626	54.5374
Table Analyzed	Nogo-66 Stripe Assay						Number of families	1
Data sets analyzed	A : Fc	B : Nogo-66	C : Nogo-66 +LILRB2 mAB				Number of comparisons per family	3
							Alpha	0.05
ANOVA summary
F	13.25						Tukey's multiple comparisons test	Mean Diff.	95.00% CI of diff.	Significant?	Summary	Adjusted P Value
P value	0.0063
P value summary	**						Fc vs. Nogo-66	-7.105	-13.36 to -0.8532	Yes	*	0.0302	A-B
Significant diff. among means (P < 0.05)?	Yes						Fc vs. Nogo-66 +LILRB2 mAB	3.131	-3.12 to 9.383	No	ns	0.3404	A-C
R square	0.8154						Nogo-66 vs. Nogo-66 +LILRB2 mAB	10.24	3.985 to 16.49	Yes	**	0.0057	B-C
Brown-Forsythe test
F (DFn, DFd)	0.3093 (2, 6)						Test details	Mean 1	Mean 2	Mean Diff.	SE of diff.	n1	n2	q	DF
P value	0.745
P value summary	ns						Fc vs. Nogo-66	46.88	53.99	-7.105	2.037	3	3	4.931	6
Are SDs significantly different (P < 0.05)?	No						Fc vs. Nogo-66 +LILRB2 mAB	46.88	43.75	3.131	2.037	3	3	2.173	6
							Nogo-66 vs. Nogo-66 +LILRB2 mAB	53.99	43.75	10.24	2.037	3	3	7.105	6
Bartlett's test
Bartlett's statistic (corrected)
P value
P value summary
Are SDs significantly different (P < 0.05)?
ANOVA table	SS	DF	MS	F (DFn, DFd)	P value
Treatment (between columns)	165.1	2	82.53	F (2, 6) = 13.25	P=0.0063
Residual (within columns)	37.36	6	6.227
Total	202.4	8
Data summary
Number of treatments (columns)	3
Number of values (total)	9

[truncated: 6 more sheets: Fig 5j, FIg. 5k, Fig. 5l, Suppl Fig 3b, Suppl Fig 6a, Suppl Fig 6b]
